# Supplementary material for: Uncovering the Activity of Alkaline Earth Metal Hydrogenation Catalysis Through Molecular Volcano Plots
Source: Top Catal. 2021 Aug 25;65(1-4):289–95. doi: 10.1007/s11244-021-01480-7 (PMC8816741; doi:10.1007/s11244-021-01480-7)
Supplement: Supplementary file 2 — Electronic supplementary material 2 (XLSX 90 kb) [file 11244_2021_1480_MOESM2_ESM.xlsx]

## Sheet: Sheet1
			E(PBE0) (htr)	Gcorr (htr)	Solcorr (kcal)	Solcorr (htr)	G (htr)
H2			-0.296419	0.001555	0.99525	0.0015924	-0.293271
styrene			-4.45446	0.105572	-4.55131	-0.0072821	-4.35617
pdt			-4.81242	0.127869	-4.38097	-0.00700955	-4.69156
									E = Single point energies @ PBE0-dDsC/TZ2P//SMD(benzene)/M06/def2-SVPD
Catalysts	intermediate/TSs								Gcorr = Free energy Correction
	2		-0.290882	-0.00643	-2.18735	-0.00349976	-0.300812		Solcorr= COSMO solvent correction
	3		-4.76167	0.111959	-7.63972	-0.0122236	-4.66193
Mg-H	TS1		-4.74417	0.112221	-6.56263	-0.0105002	-4.64245
	4		-4.79186	0.117506	-7.30822	-0.0116932	-4.68605
	5		-5.091	0.129918	-8.39524	-0.0134324	-4.97451
	TS2		-5.07694	0.131078	-6.45909	-0.0103345	-4.9562
	6		-5.11842	0.132839	-7.63442	-0.0122151	-4.99779
	2		-1.02851	0.016732	-3.29872	-0.00527795	-1.01705
Mg-Me	3		-5.49884	0.138264	-7.98113	-0.0127698	-5.37335
	TS1		-5.48513	0.138533	-7.07459	-0.0113193	-5.35791
	4		-5.52963	0.143695	-8.61029	-0.0137765	-5.39971
	5		-5.82915	0.156374	-9.05252	-0.014484	-5.68726
	TS2		-5.81442	0.15709	-7.02588	-0.0112414	-5.66857
	6		-5.85757	0.159624	-7.95062	-0.012721	-5.71067
	2		-2.31703	0.057479	-4.78105	-0.00764968	-2.2672
	3		-6.79146	0.179833	-8.60156	-0.0137625	-6.62539
	TS1		-6.77141	0.181323	-8.51551	-0.0136248	-6.60371
Mg-NMe2	4		-6.818	0.186858	-9.5994	-0.015359	-6.6465
	5		-7.11872	0.201214	-10.2726	-0.0164362	-6.93394
	TS2		-7.1056	0.199641	-8.28917	-0.0132627	-6.91922
	6		-7.14895	0.20327	-9.56647	-0.0153064	-6.96099
	2		-2.1688	0.050296	-5.96802	-0.00954883	-2.12805
	3		-6.64252	0.174702	-10.2176	-0.0163482	-6.48416
	TS1		-6.6276	0.175278	-9.0846	-0.0145354	-6.46686
Mg-PMe2	4		-6.672	0.180066	-10.0825	-0.016132	-6.50807
	5		-6.971	0.193632	-11.0882	-0.0177411	-6.79511
	TS2		-6.95896	0.193367	-9.40136	-0.0150422	-6.78063
	6		-7.00131	0.1965	-9.92364	-0.0158778	-6.82068
	2		-0.951915	-0.012143	-5.25392	-0.00840627	-0.972464
	3		-5.42534	0.111512	-9.11011	-0.0145762	-5.32841
	TS1		-5.40854	0.112157	-8.28255	-0.0132521	-5.30964
Mg-BF2	4		-5.45412	0.116701	-10.1049	-0.0161678	-5.35359
	5		-5.75351	0.13048	-10.6724	-0.0170758	-5.64011
	TS2		-5.74087	0.129563	-8.45805	-0.0135329	-5.62483
	6		-5.78317	0.133365	-8.86262	-0.0141802	-5.66399
	2		-0.44234	-0.012169	-5.48472	-0.00877555	-0.463284
	3		-4.91623	0.106712	-9.89709	-0.0158353	-4.82535
	TS1					0	0
Mg-F	4		-4.94132	0.112946	-11.2248	-0.0179597	-4.84634
	5		-5.24262	0.127098	-11.3866	-0.0182186	-5.13374
	TS2		-5.22894	0.126525	-9.71121	-0.0155379	-5.11795
	6		-5.27514	0.128808	-9.84389	-0.0157502	-5.16208
	2		-1.40712	0.020905	-4.24341	-0.00678946	-1.393
	3		-5.87951	0.143703	-8.96171	-0.0143387	-5.75015
	TS1		-5.85734	0.144267	-8.7795	-0.0140472	-5.72712
Mg-OMe	4		-5.90577	0.148956	-10.0948	-0.0161517	-5.77297
	5		-6.20666	0.163655	-10.3918	-0.0166269	-6.05963
	TS2		-6.19149	0.162163	-8.86373	-0.014182	-6.04351
	6		-6.23582	0.165529	-9.07297	-0.0145168	-6.0848
	2		-0.290952	-0.011506	-6.79639	-0.0108742	-0.313333
	3		-4.77165	0.109006	-11.9275	-0.0190839	-4.68173
	TS1		-4.76822	0.110596	-10.5571	-0.0168913	-4.67451
Ca-H	4		-4.81906	0.114272	-9.25082	-0.0148013	-4.71959
	5		-5.11993	0.129142	-9.74728	-0.0155956	-5.00638
	TS2		-5.10956	0.128046	-9.06904	-0.0145105	-4.99603
	6		-5.12988	0.131651	-12.1593	-0.0194548	-5.01769
	2		-1.02609	0.012652	-9.09714	-0.0145554	-1.02799
	3		-5.50542	0.135321	-12.0236	-0.0192377	-5.38934
	TS1		-5.5026	0.134937	-10.8578	-0.0173725	-5.38504
Ca-Me	4		-5.5538	0.139294	-9.65959	-0.0154553	-5.42996
	5		-5.85499	0.154119	-10.253	-0.0164048	-5.71728
	TS2		-5.84462	0.153167	-9.26031	-0.0148165	-5.70627
	6		-5.86603	0.156603	-12.0336	-0.0192538	-5.72868
	2		-2.3305	0.054474	-9.59721	-0.0153555	-2.29138
	3		-6.81204	0.178549	-12.1975	-0.019516	-6.65301
	TS1		-6.80768	0.179007	-10.9696	-0.0175514	-6.64623
Ca-NMe2	4		-6.85674	0.183964	-9.98019	-0.0159683	-6.68874
	5		-7.15908	0.200249	-10.5136	-0.0168218	-6.97565
	TS2		-7.14839	0.196894	-9.49932	-0.0151989	-6.96669
	6		-7.16936	0.201665	-12.7896	-0.0204634	-6.98815
	2		-2.17302	0.047458	-10.6984	-0.0171175	-2.14268
	3		-6.65735	0.171286	-13.3048	-0.0212876	-6.50735
	TS1		-6.65364	0.173526	-13.0777	-0.0209244	-6.50104
Ca-PMe2	4		-6.69974	0.176783	-13.2182	-0.0211492	-6.54411
	5
	TS2		-6.99229	0.191509	-11.5646	-0.0185033	-6.81929
	6		-7.01646	0.194767	-13.5411	-0.0216657	-6.84336
	2		-0.951043	-0.016366	-10.692	-0.0171071	-0.984516
	3		-5.43436	0.108716	-13.5738	-0.0217181	-5.34736
	TS1		-5.43252	0.109987	-12.4087	-0.019854	-5.34239
Ca-BF2	4		-5.47963	0.113484	-12.3012	-0.019682	-5.38583
	5		-5.78215	0.128004	-12.5357	-0.020057	-5.6742
	TS2		-5.77211	0.128112	-11.208	-0.0179328	-5.66193
	6		-5.79276	0.131194	-13.3918	-0.0214269	-5.68299
	2		-0.462957	-0.016906	-9.04441	-0.0144711	-0.494334
	3		-4.94219	0.105617	-13.3567	-0.0213707	-4.85795
	TS1		-4.94044	0.105337	-11.685	-0.018696	-4.8538
Ca-F	4		-4.99033	0.109932	-10.8283	-0.0173253	-4.89772
	5		-5.29168	0.123348	-10.9647	-0.0175435	-5.18588
	TS2		-5.28016	0.123464	-10.7376	-0.0171801	-5.17387
	6		-5.30203	0.127293	-13.2744	-0.0212391	-5.19597
	2		-1.42981	0.01814	-8.58873	-0.013742	-1.42541
	3		-5.90712	0.141906	-11.1525	-0.017844	-5.78306
	TS1		-5.90395	0.142118	-10.444	-0.0167104	-5.77854
Ca-OMe	4		-5.95192	0.148026	-9.82404	-0.0157185	-5.81961
	5		-6.25066	0.160945	-10.3072	-0.0164915	-6.1062
	TS2		-6.24548	0.16012	-9.28016	-0.0148483	-6.10021
	6		-6.26637	0.164776	-11.666	-0.0186656	-6.12026
	2		-0.280585	-0.015053	-9.53855	-0.0152617	-0.3109
	3		-4.76085	0.105254	-13.6898	-0.0219037	-4.6775
	TS1		-4.75984	0.107147	-11.7466	-0.0187945	-4.67149
Sr-H	4		-4.80744	0.112457	-11.6479	-0.0186367	-4.71362
	5		-5.10804	0.125954	-11.406	-0.0182497	-5.00033
	TS2		-5.10081	0.124412	-10.2278	-0.0163645	-4.99277
	6		-5.12028	0.128809	-14.0349	-0.0224558	-5.01393
	2		-1.01391	0.00933	-11.0322	-0.0176515	-1.02224
	3		-5.49303	0.131015	-13.9491	-0.0223186	-5.38433
	TS1		-5.49333	0.13372	-12.2441	-0.0195906	-5.3792
Sr-Me	4		-5.54442	0.137577	-10.8203	-0.0173124	-5.42416
	5		-5.84438	0.151092	-11.7602	-0.0188163	-5.7121
	TS2		-5.83222	0.150754	-11.6369	-0.0186191	-5.70009
	6		-5.85136	0.154166	-13.7818	-0.0220508	-5.71925
	2		-2.31911	0.051625	-11.0482	-0.0176771	-2.28516
	3		-6.79831	0.176403	-14.3422	-0.0229476	-6.64485
	TS1		-6.79863	0.177844	-12.0639	-0.0193023	-6.64009
Sr-NMe2	4		-6.84411	0.182385	-12.3535	-0.0197656	-6.68149
	5		-7.14999	0.195188	-11.4293	-0.0182869	-6.97309
	TS2		-7.13663	0.195567	-11.9139	-0.0190623	-6.96012
	6		-7.15951	0.198639	-13.6898	-0.0219037	-6.98278
	2		-2.16452	0.046534	-11.9518	-0.0191228	-2.13711
	3		-6.64998	0.16925	-14.4883	-0.0231813	-6.50391
	TS1		-6.64574	0.170637	-14.6618	-0.0234589	-6.49857
Sr-PMe2	4		-6.69244	0.176042	-13.8945	-0.0222312	-6.53863
	5		-6.99939	0.190344	-13.4666	-0.0215465	-6.83059
	TS2		-6.98466	0.189723	-13.2382	-0.0211812	-6.81612
	6		-7.01203	0.192494	-14.404	-0.0230464	-6.84258
	2		-0.941469	-0.018951	-13.5023	-0.0216037	-0.982024
	3		-5.42348	0.105355	-15.0096	-0.0240154	-5.34214
	TS1		-5.42361	0.107751	-14.1504	-0.0226406	-5.3385
Sr-BF2	4		-5.46972	0.112173	-13.7203	-0.0219525	-5.3795
	5		-5.77379	0.125952	-14.6803	-0.0234885	-5.67132
	TS2		-5.76257	0.125597	-13.3406	-0.021345	-5.65832
	6		-5.78651	0.129066	-15.4361	-0.0246977	-5.68214
	2		-0.451452	-0.019901	-11.9294	-0.0190871	-0.49044
	3		-4.93076	0.103325	-15.2391	-0.0243825	-4.85182
	TS1		-4.92955	0.104389	-13.5713	-0.0217141	-4.84687
Sr-F	4		-4.97735	0.109103	-13.3557	-0.0213692	-4.88961
	5		-5.28387	0.120932	-12.1761	-0.0194818	-5.18242
	TS2		-5.27146	0.121235	-12.1172	-0.0193875	-5.16961
	6		-5.28929	0.12597	-15.2912	-0.0244659	-5.18779
	2		-1.41663	0.015614	-10.0217	-0.0160348	-1.41705
	3		-5.89509	0.138165	-13.4409	-0.0215054	-5.77843
	TS1		-5.89434	0.140319	-11.9172	-0.0190676	-5.77309
Sr-OMe	4		-5.94736	0.144565	-10.5002	-0.0168004	-5.8196
	5		-6.24851	0.157196	-10.6674	-0.0170678	-6.10838
	TS2		-6.23583	0.157198	-10.7722	-0.0172356	-6.09587
	6		-6.25513	0.162028	-13.7028	-0.0219244	-6.11503
	2		-0.290812	-0.015571	-12.2375	-0.01958	-0.325963
	3		-4.76614	0.104769	-15.8422	-0.0253476	-4.68672
	TS1		-4.77094	0.106672	-14.0456	-0.0224729	-4.68674
Ba-H	4		-4.8189	0.111998	-13.1879	-0.0211007	-4.728
	5		-5.12153	0.126565	-13.2289	-0.0211662	-5.01613
	TS2		-5.10751	0.123355	-12.5591	-0.0200946	-5.00425
	6		-5.12552	0.129969	-16.0564	-0.0256902	-5.02124
	2		-1.02385	0.008788	-13.5238	-0.021638	-1.0367
	3		-5.5032	0.130126	-15.168	-0.0242688	-5.39734
	TS1		-5.50596	0.131212	-13.6661	-0.0218658	-5.39661
Ba-Me	4		-5.55207	0.136167	-14.2338	-0.0227741	-5.43867
	5		-5.85352	0.149686	-13.7813	-0.02205	-5.72588
	TS2		-5.83948	0.14837	-13.1491	-0.0210385	-5.71215
	6		-5.86255	0.153668	-15.4144	-0.024663	-5.73355
	2		-2.33405	0.05266	-12.7972	-0.0204756	-2.30186
	3		-6.81401	0.176268	-14.2161	-0.0227457	-6.66049
	TS1		-6.81453	0.176466	-12.7287	-0.020366	-6.65843
Ba-NMe2	4		-6.86353	0.181673	-13.1552	-0.0210483	-6.7029
	5		-7.16229	0.194929	-13.5584	-0.0216934	-6.98906
	TS2		-7.15216	0.194413	-13.3837	-0.021414	-6.97916
	6		-7.17076	0.198491	-15.1442	-0.0242308	-6.9965
	2		-2.17454	0.046227	-14.8433	-0.0237492	-2.15206
	3		-6.66035	0.169345	-16.3893	-0.0262228	-6.51723
	TS1		-6.66228	0.170995	-14.9201	-0.0238722	-6.51515
Ba-PMe2	4		-6.70958	0.174853	-15.1105	-0.0241767	-6.5589
	5		-7.01263	0.191735	-15.7336	-0.0251737	-6.84607
	TS2		-6.99956	0.188137	-15.1629	-0.0242606	-6.83569
	6		-7.01825	0.193143	-16.6062	-0.0265699	-6.85168
	2		-0.950198	-0.01827	-16.9056	-0.0270489	-0.995517
	3
	TS1		-5.43557	0.107011	-16.3928	-0.0262285	-5.35479
Ba-BF2	4		-5.48208	0.111708	-16.4155	-0.0262648	-5.39664
	5		-5.78268	0.127101	-16.788	-0.0268609	-5.68244
	TS2		-5.77034	0.124661	-15.7986	-0.0252778	-5.67096
	6		-5.79028	0.128706	-17.8126	-0.0285002	-5.69007
	2		-0.465184	-0.020631	-14.2294	-0.022767	-0.508582
	3		-4.94167	0.102144	-16.7459	-0.0267934	-4.86632
	TS1		-4.94545	0.103159	-14.3223	-0.0229156	-4.8652
Ba-F	4		-4.99657	0.107728	-14.1537	-0.022646	-4.91148
	5		-5.29685	0.122507	-14.0606	-0.022497	-5.19684
	TS2		-5.2832	0.120981	-13.373	-0.0213968	-5.18361
	6		-5.30013	0.124421	-16.9518	-0.0271228	-5.20283
	2		-1.42955	0.015384	-12.6772	-0.0202835	-1.43445
	3		-5.90657	0.138278	-15.2036	-0.0243258	-5.79262
	TS1		-5.90909	0.138745	-12.8912	-0.0206259	-5.79097
Ba-OMe	4		-5.95986	0.143404	-12.4401	-0.0199042	-5.83636
	5		-6.26173	0.156885	-12.3064	-0.0196902	-6.12453
	TS2		-6.24753	0.156396	-12.0549	-0.0192878	-6.11043
	6		-6.26455	0.160878	-15.4574	-0.0247318	-6.1284
	2		-0.14254	-0.00913	-69.669	-0.11147	-0.26314
	3		-4.69453	0.115415	-53.7527	-0.0860044	-4.66512
	TS1		-4.68243	0.11577	-53.4472	-0.0855156	-4.65218
Sc-H	4		-4.7224	0.122174	-54.789	-0.0876624	-4.68789
	5		-5.02983	0.138772	-53.8618	-0.0861789	-4.97724
	TS2		-5.01461	0.135871	-54.0675	-0.086508	-4.96525
	6		-5.05494	0.138478	-54.0515	-0.0864824	-5.00295
	2		-0.899897	0.01656	-66.5042	-0.106407	-0.989744
	3		-5.44229	0.142251	-52.9595	-0.0847351	-5.38478
	TS1		-5.43166	0.141115	-52.6296	-0.0842073	-5.37475
Sc-Me	4
	5
	TS2		-5.76369	0.159871	-53.1557	-0.0850491	-5.68887
	6		-5.80259	0.163589	-53.2734	-0.0852374	-5.72424
	2		-2.22973	0.058819	-62.2759	-0.0996414	-2.27055
	3		-6.76182	0.185757	-50.7898	-0.0812637	-6.65732
	TS1		-6.75429	0.195309	-50.9354	-0.0814967	-6.64048
Sc-NMe2	4		-6.79333	0.191249	-50.9615	-0.0815384	-6.68362
	5		-7.10195	0.21107	-49.7609	-0.0796175	-6.9705
	TS2		-7.08903	0.207227	-49.9082	-0.0798531	-6.96166
	6		-7.12632	0.211572	-50.9024	-0.0814438	-6.99619
	2		-2.05528	0.053279	-60.2021	-0.0963234	-2.09832
	3
	TS1		-6.58281	0.186421	-50.8364	-0.0813383	-6.47773
Sc-PMe2	4		-6.62444	0.184093	-51.0496	-0.0816793	-6.52203
	5		-6.93253	0.200267	-49.7326	-0.0795722	-6.81183
	TS2		-6.91731	0.198813	-49.905	-0.079848	-6.79835
	6		-6.95754	0.204162	-50.4933	-0.0807893	-6.83417
	2		-0.792478	-0.009578	-73.0558	-0.116889	-0.918946
	3		-5.3432	0.118234	-57.6422	-0.0922274	-5.31719
	TS1		-5.33679	0.117598	-57.0384	-0.0912615	-5.31045
Sc-BF2	4		-5.37716	0.119783	-58.0074	-0.0928119	-5.35019
	5		-5.68362	0.140455	-57.1158	-0.0913853	-5.63455
	TS2		-5.66801	0.13455	-57.6451	-0.0922321	-5.62569
	6		-5.70827	0.136203	-57.5165	-0.0920264	-5.66409
	2		-0.314075	-0.013226	-71.6717	-0.114675	-0.441976
	3		-4.86545	0.112479	-55.0995	-0.0881592	-4.84113
	TS1		-4.85739	0.111028	-54.9613	-0.0879381	-4.8343
Sc-F	4		-4.89425	0.114994	-55.7053	-0.0891285	-4.86838
	5
	TS2		-5.18669	0.136094	-55.3726	-0.0885961	-5.13919
	6		-5.22601	0.133989	-55.6114	-0.0889782	-5.181
	2		-1.3149	0.023033	-63.8033	-0.102085	-1.39395
	3		-5.8506	0.14718	-52.0598	-0.0832957	-5.78672
	TS1		-5.84325	0.147322	-51.3766	-0.0822026	-5.77813
Sc-OMe	4		-5.88251	0.151735	-51.6831	-0.0826929	-5.81347
	5		-6.18865	0.169704	-50.8388	-0.0813421	-6.10029
	TS2		-6.17358	0.167101	-52.4124	-0.0838598	-6.09034
	6		-6.21262	0.171361	-51.9775	-0.083164	-6.12443
	2		0.325082	-0.005663	-246.85	-0.39496	-0.0755403
	3		-4.37533	0.125537	-183.067	-0.292907	-4.5427
	TS1		-4.35371	0.1242	-184.305	-0.294888	-4.5244
Zr-H	4		-4.4023	0.127211	-186.677	-0.298683	-4.57377
	5		-4.71569	0.152061	-183.718	-0.293948	-4.85758
	TS2		-4.68756	0.14272	-184.126	-0.294601	-4.83944
	6		-4.72046	0.145703	-185.787	-0.29726	-4.87201
	2		-0.47235	0.020098	-230.413	-0.368661	-0.820913
	3		-5.13376	0.145186	-178.853	-0.286165	-5.27473
	TS1		-5.11281	0.15182	-179.236	-0.286777	-5.24777
Zr-Me	4		-5.15897	0.152701	-181.494	-0.29039	-5.29666
	5		-5.47366	0.179324	-177.531	-0.28405	-5.57839
	TS2		-5.45281	0.17052	-178.894	-0.28623	-5.56852
	6		-5.49263	0.170472	-179.926	-0.287881	-5.61004
	2		-1.84889	0.064177	-211.437	-0.338299	-2.12301
	3		-6.47238	0.204562	-170.349	-0.272558	-6.54037
	TS1		-6.47045	0.194261	-169.86	-0.271775	-6.54796
Zr-NMe2	4		-6.50258	0.199769	-172.006	-0.275209	-6.57802
	5
	TS2		-6.79277	0.217602	-170.956	-0.27353	-6.8487
	6		-6.83747	0.221278	-171.992	-0.275187	-6.89138
	2		-1.69028	0.068879	-200.626	-0.321001	-1.94241
	3		-6.32593	0.190445	-166.116	-0.265785	-6.40127
	TS1
Zr-PMe2	4		-6.34004	0.187139	-166.821	-0.266913	-6.41981
	5		-6.65349	0.214807	-164.815	-0.263703	-6.70239
	TS2		-6.63762	0.210557	-165.662	-0.26506	-6.69213
	6		-6.66778	0.215699	-167.515	-0.268025	-6.7201
	2		-0.357402	-0.006131	-241.243	-0.385989	-0.749522
	3		-5.02823	0.122143	-182.987	-0.29278	-5.19887
	TS1		-5.01079	0.124883	-183.581	-0.29373	-5.17964
Zr-BF2	4		-5.0537	0.125036	-186.42	-0.298273	-5.22693
	5		-5.37038	0.156454	-184.041	-0.294466	-5.5084
	TS2		-5.33964	0.145342	-183.584	-0.293735	-5.48803
	6		-5.38234	0.145311	-185.366	-0.296585	-5.53361
	2		0.164646	-0.013047	-248.082	-0.396931	-0.245332
	3		-4.52656	0.118456	-184.012	-0.294419	-4.70253
	TS1		-4.52162	0.117211	-184.167	-0.294667	-4.69908
Zr-F	4		-4.55483	0.117134	-186.239	-0.297983	-4.73568
	5
	TS2		-4.84864	0.13856	-184.002	-0.294404	-5.00448
	6		-4.88627	0.140665	-185.517	-0.296827	-5.04244
	2		-0.908878	0.023898	-222.444	-0.35591	-1.24089
	3		-5.54912	0.155046	-175.354	-0.280566	-5.67464
	TS1		-5.5436	0.152667	-175.625	-0.281	-5.67194
Zr-OMe	4		-5.57672	0.158005	-176.689	-0.282702	-5.70142
	5		-5.89067	0.1839	-173.114	-0.276982	-5.98375
	TS2		-5.87124	0.175336	-175.878	-0.281404	-5.97731
	6		-5.57672	0.158005	-176.689	-0.282702	-5.70142
	2		0.392543	-0.004985	-255.564	-0.408903	-0.0213444
	3		-4.33813	0.124074	-183.151	-0.293042	-4.5071
	TS1		-4.31602	0.126772	-182.44	-0.291904	-4.48115
Ti-H	4		-4.36689	0.125709	-186.106	-0.29777	-4.53896
	5		-4.68329	0.14871	-183.317	-0.293307	-4.82789
	TS2		-4.66114	0.146215	-183.09	-0.292945	-4.80787
	6		-4.69181	0.144522	-185.4	-0.296639	-4.84393
	2		-0.423595	0.024632	-234.327	-0.374923	-0.773886
	3		-5.10242	0.14958	-177.979	-0.284767	-5.23761
	TS1
Ti-Me	4		-5.13135	0.154021	-179.708	-0.287532	-5.26487
	5		-5.44756	0.175937	-175.962	-0.28154	-5.55316
	TS2		-5.42913	0.166855	-177.326	-0.283722	-5.546
	6		-5.46189	0.171046	-178.952	-0.286323	-5.57717
	2		-1.80792	0.064667	-213.142	-0.341027	-2.08428
	3		-6.44926	0.196744	-169.222	-0.270755	-6.52327
	TS1		-6.44566	0.218042	-170.237	-0.27238	-6.5
Ti-NMe2	4		-6.48513	0.197952	-169.331	-0.270929	-6.55811
	5
	TS2		-6.76969	0.216367	-170.506	-0.272809	-6.82613
	6		-6.81121	0.217281	-169.817	-0.271707	-6.86564
	2		0.238307	-0.014679	-251.596	-0.402553	-0.178925
	3		-4.48699	0.117678	-182.347	-0.291755	-4.66106
	TS1		-4.4766	0.118535	-181.583	-0.290532	-4.64859
Ti-F	4		-4.52612	0.116786	-182.913	-0.292661	-4.702
	5		-4.84608	0.140547	-178.803	-0.286085	-4.99162
	TS2		-4.81905	0.134131	-181.645	-0.290632	-4.97555
	6		-4.84387	0.13872	-184.848	-0.295757	-5.00091
	2		-0.857242	0.026804	-224.388	-0.35902	-1.18946
	3		-5.51695	0.152739	-173.261	-0.277217	-5.64143
	TS1		-5.50943	0.154507	-174.442	-0.279107	-5.63403
Ti-OMe	4		-5.54987	0.157188	-174.494	-0.27919	-5.67187
	5		-5.86789	0.179621	-170.684	-0.273094	-5.96137
	TS2		-5.84313	0.173707	-173.89	-0.278224	-5.94765
	6		-5.8773	0.176063	-174.166	-0.278666	-5.9799
	2		-0.310843	-0.010508	-40.3287	-0.064526	-0.385877
	3		-4.77244	0.10941	-49.1548	-0.0786477	-4.74168
	TS1		-4.77149	0.109494	-44.279	-0.0708464	-4.73284
Na-H	4		-4.83134	0.113825	-41.658	-0.0666529	-4.78417
	5		-5.1326	0.125314	-42.4582	-0.067933	-5.07521
	TS2		-5.11823	0.124713	-44.3749	-0.0709999	-5.06451
	6		-5.12872	0.132717	-49.1097	-0.0785754	-5.07458
	2		-1.03742	0.012514	-42.8291	-0.0685266	-1.09343
	3		-5.50068	0.136532	-46.8706	-0.0749929	-5.43914
	TS1		-5.49836	0.135481	-43.746	-0.0699936	-5.43288
Na-Me	4		-5.5587	0.138393	-42.2772	-0.0676435	-5.48795
	5		-5.86031	0.150268	-42.483	-0.0679728	-5.77801
	TS2		-5.84569	0.151085	-43.8658	-0.0701852	-5.76479
	6		-5.85734	0.158697	-47.5664	-0.0761063	-5.77475
	2		-2.33491	0.05249	-41.2096	-0.0659354	-2.34836
	3		-6.80285	0.177263	-43.5477	-0.0696763	-6.69526
	TS1		-6.79584	0.176776	-42.4918	-0.0679869	-6.68705
Na-NMe2	4		-6.85316	0.180936	-41.5322	-0.0664515	-6.73867
	5		-7.15683	0.193825	-41.4656	-0.0663449	-7.02935
	TS2		-7.1437	0.193691	-42.3291	-0.0677266	-7.01773
	6		-7.15707	0.201207	-44.9688	-0.07195	-7.02782
	2		-2.20542	0.04789	-40.7701	-0.0652321	-2.22276
	3		-6.67114	0.172706	-45.1486	-0.0722378	-6.57067
	TS1		-6.66858	0.172492	-42.0089	-0.0672142	-6.5633
Na-PMe2	4		-6.72305	0.175679	-41.3284	-0.0661254	-6.61349
			-7.02516	0.190195	-41.7267	-0.0667628	-6.90173
	TS2		-7.01406	0.187268	-41.5135	-0.0664216	-6.89321
	5		-7.02688	0.194458	-46.8361	-0.0749377	-6.90736
	2		-0.985357	-0.015719	-40.8808	-0.0654093	-1.06649
	3		-5.44806	0.107402	-46.1173	-0.0737877	-5.41445
	TS1		-5.44598	0.107913	-42.1767	-0.0674827	-5.40555
Na-BF2	4		-5.50509	0.111742	-40.771	-0.0652336	-5.45858
	5		-5.80679	0.123215	-41.1555	-0.0658488	-5.74942
	TS2		-5.793	0.123614	-42.167	-0.0674672	-5.73685
	6		-5.80528	0.132542	-45.9759	-0.0735614	-5.7463
	2		-0.461969	-0.014557	-47.1991	-0.0755186	-0.552045
	3		-4.92388	0.106155	-52.2591	-0.0836146	-4.90134
	TS1		-4.92176	0.104793	-49.054	-0.0784863	-4.89545
Na-F	4		-4.9815	0.108807	-46.8636	-0.0749817	-4.94768
	5		-5.28389	0.12079	-47.0661	-0.0753058	-5.2384
	TS2		-5.26906	0.120712	-49.102	-0.0785632	-5.22691
	6		-5.2807	0.128818	-52.6082	-0.0841731	-5.23605
	2		-1.42426	0.018431	-44.3125	-0.0709	-1.47673
	3		-5.88936	0.140075	-47.4045	-0.0758472	-5.82513
	TS1		-5.88214	0.139283	-45.06	-0.072096	-5.81495
Na-OMe	4		-5.94304	0.142629	-44.1972	-0.0707155	-5.87112
	5		-6.24475	0.155732	-43.7079	-0.0699326	-6.15895
	TS2		-6.23089	0.15606	-44.0899	-0.0705439	-6.14538
	6		-6.24433	0.16264	-48.249	-0.0771983	-6.15889
