# Supplementary material for: Uncovering the Activity of Alkaline Earth Metal Hydrogenation Catalysis Through Molecular Volcano Plots
Source: Top Catal. 2021 Aug 25;65(1-4):289–95. doi: 10.1007/s11244-021-01480-7 (PMC8816741; doi:10.1007/s11244-021-01480-7)
Supplement: Supplementary file 3 — Electronic supplementary material 3 (XYZ 380 kb) [file 11244_2021_1480_MOESM3_ESM.xyz]

5
2-Ba-BF2.log	Energy: -157160.5175432
Ba         1.07775       -0.00002       -0.04505
H          2.85710        0.00087        1.73398
B         -2.11818        0.00004        0.01772
F         -2.92328       -1.10113        0.03899
F         -2.92341        1.10112        0.03883
3
2-Ba-F.log	Energy:  -78990.9541759
Ba        -0.29396       -0.04940       -0.00001
H         -2.32595        1.49259        0.00023
F          2.08751        0.14151        0.00002
3
2-Ba-H.log	Energy:  -16706.3675360
Ba         0.00000       -0.03595       -0.00001
H         -2.28932        1.00662        0.00026
H          2.28913        1.00670        0.00004
6
2-Ba-Me.log	Energy:  -41335.8554127
Ba         0.38297       -0.05092        0.00001
H          2.13389        1.78608       -0.00025
C         -2.46964        0.10940       -0.00005
H         -2.95472       -0.41050       -0.85544
H         -2.95068       -0.33029        0.90133
H         -2.85683        1.15008       -0.04603
11
2-Ba-NMe2.log	Energy: -100672.2394641
Ba        -0.95116       -0.01867        0.00014
N          1.60481        0.12193       -0.00018
C          2.13753       -1.20002       -0.00034
H          2.77938       -1.43838       -0.88804
H          2.78009       -1.43829        0.88686
H          1.33666       -1.97457        0.00002
C          2.67265        1.06774       -0.00039
H          2.29850        2.10769       -0.00022
H          3.35095        0.97584        0.88582
H          3.35052        0.97598       -0.88694
H         -2.72597        1.77732        0.00014
7
2-Ba-OMe.log	Energy:  -88524.6597660
Ba         0.71014       -0.04368        0.00001
H          2.52523        1.74561       -0.00005
O         -1.69307       -0.04656       -0.00014
C         -3.04663        0.10323       -0.00003
H         -3.40539        0.92919       -0.66032
H         -3.59379       -0.80668       -0.34678
H         -3.46974        0.33125        1.00801
11
2-Ba-PMe2.log	Energy: -280491.4001855
Ba         1.39179        0.00086        0.00469
C         -2.88509       -1.45238       -0.02312
H         -3.57235       -1.48785        0.84179
H         -3.50425       -1.47683       -0.93841
H         -2.29387       -2.38313       -0.00583
C         -3.09277        1.35607       -0.02151
H         -2.64290        2.36203        0.00270
H         -3.70598        1.29267       -0.93878
H         -3.77983        1.28426        0.84124
H          3.89296        0.27255       -0.24647
P         -1.76445        0.04439        0.02993
5
2-Ca-BF2.log	Energy: -566322.9339460
Ca        -1.70854       -0.01426       -0.00854
B          1.03059        0.00091       -0.00012
H         -3.81695        0.14487        0.10712
F          1.81474        1.11001        0.00265
F          1.83356       -1.09492        0.00450
3
2-Ca-F.log	Energy: -488155.5870877
Ca        -0.08756       -0.06213       -0.00000
H          2.03205        0.18164        0.00003
F         -2.13612        0.19145       -0.00002
3
2-Ca-H.log	Energy: -425869.3818681
Ca         0.00000       -0.01555       -0.00000
H          2.12086        0.15553        0.00003
H         -2.12087        0.15553       -0.00002
6
2-Ca-Me.log	Energy: -450501.2677011
Ca         0.72216        0.09095        0.00001
H          2.51869       -1.05257       -0.00005
C         -1.73431       -0.07138       -0.00000
H         -2.23360        0.40026       -0.87311
H         -2.09005       -1.12311       -0.00901
H         -2.23239        0.38466        0.88203
11
2-Ca-NMe2.log	Energy: -509837.3122940
Ca        -1.51473       -0.15477        0.00027
N          0.70003       -0.02898        0.00154
H         -3.29435        1.01717       -0.00538
C          1.31353        1.26519       -0.00007
H          1.97139        1.44677        0.88494
H          1.96457        1.44778       -0.88992
H          0.56190        2.07998        0.00324
C          1.70951       -1.04083       -0.00073
H          1.27502       -2.05883        0.00059
H          2.38651       -0.99047       -0.88890
H          2.39106       -0.99019        0.88394
7
2-Ca-OMe.log	Energy: -497690.4835176
Ca        -1.23016       -0.07648        0.00016
H         -3.07489        0.99746       -0.00049
O          0.82933        0.00119       -0.00082
C          2.19279        0.05269        0.00025
H          2.59795        0.91565       -0.57489
H          2.62512        0.14400        1.02241
H          2.66355       -0.85319       -0.44519
11
2-Ca-PMe2.log	Energy: -689651.2807303
Ca        -2.03675       -0.02821        0.02789
P          0.76007       -0.00919       -0.42573
H         -4.00593        0.19863        0.74498
C          1.73800        1.44422        0.22750
H          1.85193        1.43142        1.32604
H          2.75093        1.47180       -0.21177
H          1.24508        2.39169       -0.04568
C          1.81939       -1.39335        0.25010
H          1.38249       -2.37156       -0.00942
H          2.83216       -1.36747       -0.18981
H          1.93305       -1.35779        1.34813
5
2-Mg-BF2.log	Energy: -266685.9853717
Mg         1.79766        0.00021       -0.00001
B         -0.49678       -0.00001        0.00004
H          3.51261       -0.00121        0.00001
F         -1.25569        1.10771       -0.00001
F         -1.25549       -1.10785       -0.00001
3
2-Mg-F.log	Energy: -188508.9346731
Mg        -0.00000       -0.00000        0.65853
H         -0.00000       -0.00000        2.35702
F          0.00000        0.00000       -1.13993
3
2-Mg-H.log	Energy: -126230.8580832
Mg         0.00000        0.00000        0.00000
H         -0.00000        0.00000        1.71653
H          0.00000        0.00000       -1.71653
6
2-Mg-Me.log	Energy: -150867.2206045
Mg         0.83752       -0.00014       -0.00015
H          2.55779        0.00089        0.00094
C         -1.25814        0.00005        0.00004
H         -1.68655        0.59341       -0.82909
H         -1.68669       -1.01468       -0.09890
H         -1.68600        0.42175        0.92862
11
2-Mg-NMe2.log	Energy: -210196.4454031
Mg         1.65311       -0.00161        0.00011
N         -0.27710       -0.00052        0.00016
H          3.36123        0.00079       -0.00097
C         -1.09608        1.17632       -0.00006
H         -1.76795        1.23556       -0.88786
H         -1.76913        1.23500        0.88688
H         -0.49417        2.10235        0.00066
C         -1.10046       -1.17419       -0.00006
H         -0.50206       -2.10245       -0.00028
H         -1.77313       -1.23076        0.88732
H         -1.77317       -1.23038       -0.88742
7
2-Mg-OMe.log	Energy: -198045.4217259
Mg         1.41613        0.00023        0.00113
H          3.11753       -0.00263       -0.01036
O         -0.38522        0.00048        0.00069
C         -1.74881       -0.00034       -0.00083
H         -2.17782       -1.01655        0.13564
H         -2.18038        0.62589        0.80998
H         -2.17832        0.38881       -0.94934
11
2-Mg-PMe2.log	Energy: -390011.9589465
Mg        -1.97550       -0.00170        0.10660
P          0.40581       -0.00020       -0.63689
H         -3.62377        0.00304        0.59408
C          1.12206        1.41644        0.36147
H          0.92186        1.35503        1.44446
H          2.21700        1.44104        0.22830
H          0.73235        2.37937       -0.00477
C          1.12567       -1.41437        0.36217
H          0.74026       -2.37853       -0.00533
H          2.22090       -1.43458        0.23056
H          0.92378       -1.35437        1.44492
5
2-Na-BF2.log	Energy: -243006.9049440
Na        -2.12434       -0.00271       -0.00001
B          0.55282       -0.00210       -0.00004
H         -4.19734       -0.00017        0.00006
F          1.38361       -1.09544        0.00001
F          1.37206        1.09994        0.00001
3
2-Na-F.log	Energy: -164828.2868586
Na        -0.00000        0.00000        0.78879
H         -0.00000        0.00000        2.85261
F          0.00000       -0.00000       -1.28104
3
2-Na-H.log	Energy: -102547.9616524
Na         0.00000        0.00000        0.00000
H          0.00000       -0.00000        2.07303
H          0.00000       -0.00000       -2.07303
6
2-Na-Me.log	Energy: -127178.1029821
Na        -1.00914        0.00049        0.00042
H         -3.11913       -0.00191       -0.00163
C          1.43049        0.00017        0.00036
H          1.87624        0.27059       -0.98343
H          1.88474        0.71274        0.72477
H          1.87578       -0.98787        0.25355
11
2-Na-NMe2.log	Energy: -186510.0483512
Na        -1.90510       -0.01566       -0.00030
N          0.33604       -0.00795       -0.00159
H         -3.98800       -0.00732        0.00367
C          1.13946        1.15974        0.00038
H          1.83077        1.24381        0.88983
H          1.83472        1.24403       -0.88593
H          0.53524        2.08895       -0.00083
C          1.19140       -1.13784        0.00039
H          0.63016       -2.09344       -0.00128
H          1.89019       -1.18949       -0.88557
H          1.88553       -1.19002        0.88999
7
2-Na-OMe.log	Energy: -174361.6628593
Na         1.23647        0.05897        0.02214
H          3.07976        0.70309        0.79787
O         -0.60710       -0.59366       -0.67616
C         -1.80638       -1.03221       -1.08385
H         -1.98206       -2.13686       -0.93338
H         -2.68646       -0.54928       -0.56786
H         -2.01987       -0.87463       -2.18078
11
2-Na-PMe2.log	Energy: -366336.3590347
Na        -2.29392       -0.00712        0.11581
P          0.44457       -0.00203       -0.63788
H         -4.33038       -0.00560        0.51328
C          1.20361        1.40697        0.36155
H          0.94118        1.38389        1.43722
H          2.30939        1.40919        0.30308
H          0.86101        2.37739       -0.03693
C          1.22729       -1.39538        0.36532
H          0.90104       -2.37227       -0.03120
H          2.33293       -1.37902        0.30689
H          0.96396       -1.37437        1.44078
5
2-Sc-BF2.log	Energy: -618337.9105514
Sc         1.51977       -0.00008       -0.08635
H          1.97328        0.00040        1.60473
B         -0.91444       -0.00017       -0.01986
F         -1.62889       -1.11940        0.01715
F         -1.62846        1.11964        0.01707
3
2-Sc-F.log	Energy: -540175.5259978
Sc         0.05432       -0.50877       -0.00000
H         -1.62976       -0.97281       -0.00000
F          0.05432        1.29523        0.00000
3
2-Sc-H.log	Energy: -477889.2223164
Sc         0.00000        0.09361       -0.00000
H          1.38795       -0.98188        0.00000
H         -1.38795       -0.98395        0.00000
6
2-Sc-Me.log	Energy: -502532.5329470
Sc        -0.62774       -0.10061       -0.00038
H         -1.28088        1.55481        0.00198
C          1.47779        0.03705       -0.00042
H          1.95305       -0.30735       -0.93706
H          1.67555        1.12312        0.10114
H          1.96806       -0.48007        0.84445
11
2-Sc-NMe2.log	Energy: -561879.9555528
Sc         1.33312       -0.11406       -0.02276
H          1.96480        1.51072        0.44266
N         -0.57337        0.00396       -0.03141
C         -1.30887        1.24991       -0.02078
H         -2.01414        1.30030       -0.87053
H         -1.89921        1.35443        0.90800
H         -0.63210        2.11582       -0.08369
C         -1.42575       -1.15861        0.04043
H         -0.83721       -2.09483        0.02854
H         -2.02849       -1.16256        0.96737
H         -2.12786       -1.20410       -0.81236
7
2-Sc-OMe.log	Energy: -549725.5536727
Sc        -0.83738        0.17994       -0.46967
H         -0.58892        1.59103        0.58148
O          0.71970       -0.68968       -0.27168
C          1.95161       -1.29729       -0.01747
H          2.77414       -0.60814       -0.26251
H          2.02922       -1.56887        1.04660
H          2.06124       -2.20986       -0.62375
11
2-Sc-PMe2.log	Energy: -741677.6613250
Sc        -1.81143       -0.12650        0.04769
P          0.57974       -0.01713       -0.13422
H         -2.19872        1.57115       -0.35848
C          1.55524        1.51883        0.08264
H          2.05112        1.52150        1.06617
H          2.32614        1.59790       -0.70018
H          0.89777        2.39727        0.01487
C          1.79579       -1.38041        0.04356
H          1.31176       -2.35651       -0.10546
H          2.59555       -1.28003       -0.70741
H          2.25416       -1.36831        1.04508
5
2-Sr-BF2.log	Energy: -160436.7182152
Sr         0.57835        0.04308        0.08836
H          2.46076        1.33981       -0.06344
B         -2.35031        0.09513        0.00286
F         -3.17117        0.06481        1.08908
F         -3.12657        0.15739       -1.11273
3
2-Sr-F.log	Energy:  -82268.0433586
Sr         0.02740       -0.37756        0.00000
H         -1.28766       -2.27472        0.00000
F          0.02740        1.84690        0.00000
3
2-Sr-H.log	Energy:  -19983.0250942
Sr        -0.00000        0.03451       -0.00000
H          2.19307       -0.65568        0.00000
H         -2.19307       -0.65568        0.00000
6
2-Sr-Me.log	Energy:  -44613.9062470
Sr         0.48567       -0.06049        0.00002
H          2.28857        1.37524       -0.00036
C         -2.15435        0.08996       -0.00006
H         -2.65271       -0.42374       -0.85047
H         -2.64580       -0.33068        0.90380
H         -2.51953        1.13795       -0.05353
11
2-Sr-NMe2.log	Energy: -103949.6244956
Sr         1.15379        0.03098       -0.00006
N         -1.22676       -0.07610       -0.00006
C         -1.89203        1.18764        0.00014
H         -2.55475        1.35284       -0.88719
H         -2.55459        1.35264        0.88762
H         -1.17288        2.03654        0.00016
C         -2.18988       -1.13060       -0.00003
H         -1.70723       -2.12535       -0.00018
H         -2.87146       -1.11154        0.88697
H         -2.87169       -1.11138       -0.88685
H          2.96712       -1.38050        0.00143
7
2-Sr-OMe.log	Energy:  -91802.7133141
Sr         0.65781        0.13021        0.25868
H          2.11405        1.87359       -0.22652
O         -1.35631       -0.82175        0.13680
C         -2.62266       -1.30612       -0.00773
H         -2.90542       -2.04014        0.78302
H         -3.40668       -0.51388        0.02949
H         -2.78432       -1.83687       -0.97527
11
2-Sr-PMe2.log	Energy: -283766.3883718
Sr         1.64377        0.02428        0.00027
C         -2.55011        1.38961       -0.00035
H         -3.20214        1.35851       -0.89162
H         -3.20241        1.35848        0.89074
H         -2.04178        2.36734       -0.00026
C         -2.47884       -1.44322       -0.00049
H         -1.91991       -2.39302       -0.00049
H         -3.13167       -1.44681        0.89073
H         -3.13140       -1.44665       -0.89192
H          3.88127       -0.45541        0.00036
P         -1.30278        0.00376       -0.00019
3
2-Ti-F.log	Energy: -595577.2937500
Ti         0.51584       -0.16826       -0.18022
H          0.91705        0.93136        0.92426
F         -1.12241        0.03781        0.00272
3
2-Ti-H.log	Energy: -533310.8153354
Ti         0.52577       -0.08936       -0.10106
H          1.12166        0.95742        0.95754
H         -1.05785       -0.08686       -0.12116
6
2-Ti-Me.log	Energy: -557970.4339079
Ti         0.58093       -0.13751       -0.14858
C         -1.31158       -0.01859       -0.05629
H         -1.30785       -0.02375        1.06892
H         -1.93174       -0.82545       -0.48678
H         -1.57408        0.99658       -0.42702
H          1.04262        0.95474        0.95373
11
2-Ti-NMe2.log	Energy: -617336.6687965
Ti         0.30953        0.25855       -0.48112
H          0.91450        0.88785        0.91204
N         -1.41492        0.05549       -0.14410
C         -2.02645        1.06308        0.71415
H         -2.91429        1.47281        0.20750
H         -2.31424        0.60319        1.67265
H         -1.31239        1.88217        0.92751
C         -2.20245       -1.05241       -0.67817
H         -2.20637       -1.02944       -1.78086
H         -1.79442       -2.01768       -0.34325
H         -3.23752       -0.96979       -0.31678
7
2-Ti-OMe.log	Energy: -605162.2860925
Ti         0.82352        0.25068       -0.24516
H          0.29202        0.66624        1.22583
O         -0.67199       -0.34120       -0.63853
C         -1.92342       -0.94403       -0.98945
H         -1.93548       -1.94914       -0.54333
H         -2.72509       -0.31439       -0.57892
H         -1.96318       -0.98887       -2.08787
5
2-Zr-BF2.log	Energy: -170387.4719837
Zr         0.90345       -0.28485       -0.48311
H         -0.11920        0.75393        0.78102
B         -1.23326        0.17216        0.26726
F         -1.81487        0.98689       -0.61737
F         -1.94259       -0.55805        1.09534
3
2-Zr-F.log	Energy:  -92202.8661207
Zr         0.15653       -0.37895        0.00000
F         -0.07086        1.46054        0.00000
H         -1.47228       -1.14533       -0.00000
3
2-Zr-H.log	Energy:  -29929.5976221
Zr         0.00000        0.06890       -0.00000
H          1.05997       -1.37780        0.00000
H         -1.05997       -1.37836        0.00000
6
2-Zr-Me.log	Energy:  -54577.2275503
Zr         0.78576       -0.28120       -0.31663
C         -1.27137        0.01823        0.02251
H         -1.48617       -0.00505        1.10771
H         -1.85045       -0.78171       -0.48546
H         -1.58276        1.00301       -0.37415
H          0.90329        0.99276        0.95000
11
2-Zr-NMe2.log	Energy: -113932.6143693
Zr         0.57833       -0.32018       -0.56761
H          0.92096        0.91923        0.67128
N         -1.19125        0.03140        0.14677
C         -1.80169        0.77383        1.23596
H         -2.23040        1.71027        0.84116
H         -2.62418        0.18582        1.67243
H         -1.06650        1.01667        2.01093
C         -2.18071       -0.49223       -0.79765
H         -2.80001        0.33038       -1.19038
H         -1.70949       -0.98335       -1.68156
H         -2.82037       -1.25226       -0.32299
7
2-Zr-OMe.log	Energy: -101762.9834237
Zr         0.98949        0.06344       -0.20744
H          0.56506        1.01374        1.24743
O         -0.73664       -0.42828       -0.53057
C         -2.03747       -0.90317       -0.88293
H         -2.78750       -0.26428       -0.40061
H         -2.13281       -0.86168       -1.97510
H         -2.13146       -1.93861       -0.53180
11
2-Zr-PMe2.log	Energy: -293733.4082242
Zr         1.32198        0.08868       -0.28162
H          1.35927        1.35071        0.99358
P         -1.14111        0.08288       -0.26857
C         -1.76125        0.99401        1.19370
H         -1.08132        1.81296        1.46758
H         -2.74424        1.42594        0.95081
H         -1.87342        0.30136        2.04271
C         -2.52975       -0.89165       -0.92809
H         -3.45911       -0.36783       -0.65707
H         -2.47493       -0.98284       -2.02070
H         -2.54142       -1.89464       -0.47400
19
3-Ba-F.log	Energy: -273023.5207347
Ba         1.35985       -0.45770       -0.30097
C         -0.98404        2.26248        0.40442
H         -0.95927        2.63863        1.43407
C         -1.58306        0.93179        0.24015
C         -2.37939       -0.90439       -1.14125
H         -2.62083       -1.29917       -2.13127
C         -1.89797        0.39563       -1.02200
H         -1.76278        1.00290       -1.92031
C         -2.56079       -1.69854       -0.00724
H         -2.94769       -2.71595       -0.10414
C         -1.78342        0.12419        1.37261
H         -1.53568        0.52680        2.35918
C         -2.26549       -1.17658        1.25180
H         -2.41370       -1.78436        2.14787
C         -0.42435        2.99645       -0.56517
H          0.02577        3.96477       -0.33831
H         -0.36655        2.66143       -1.60588
H          1.30992        0.60521       -2.60354
F          2.04338        0.27162        1.82407
19
3-Ba-H.log	Energy: -210737.8246110
Ba        -1.54989       -0.43680        0.01756
C          0.80275        2.19500       -0.56768
H          0.79644        2.46236       -1.63129
C          1.46245        0.92174       -0.25054
C          2.26135       -0.74615        1.32712
H          2.45740       -1.04480        2.35981
C          1.71402        0.50655        1.07011
H          1.47867        1.17233        1.90349
C          2.56888       -1.61275        0.27673
H          3.00828       -2.59183        0.48304
C          1.78306        0.04077       -1.29765
H          1.57910        0.34652       -2.32805
C          2.32852       -1.21397       -1.03771
H          2.57126       -1.88173       -1.86806
C          0.16753        2.99323        0.30013
H         -0.32271        3.90580       -0.04458
H          0.09306        2.77002        1.36903
H         -1.57755        0.67607        2.27941
H         -1.82162        0.13918       -2.42892
22
3-Ba-Me.log	Energy: -235367.9875076
Ba         1.33268       -0.35903       -0.42598
C         -1.32605        2.21509        0.29984
H         -1.31005        2.66368        1.30015
C         -1.63787        0.78125        0.26019
C         -2.17570       -1.25738       -0.95047
H         -2.44401       -1.75164       -1.88756
C         -1.98399        0.12085       -0.93316
H         -2.09644        0.69322       -1.85646
C         -2.03692       -2.00522        0.22095
H         -2.19699       -3.08627        0.20547
C         -1.52916        0.01980        1.43626
H         -1.26178        0.52227        2.37002
C         -1.71944       -1.35990        1.41623
H         -1.62104       -1.93246        2.34201
C         -1.01114        2.97354       -0.75667
H         -0.76652        4.02989       -0.62923
H         -0.95116        2.57393       -1.77407
H          0.94063        0.76844       -2.66603
C          1.92990        0.69134        2.13932
H          1.53020        0.04092        2.94963
H          3.00757        0.81589        2.38048
H          1.48141        1.69131        2.32570
27
3-Ba-NMe2.log	Energy: -294706.9210467
Ba         0.58209       -0.88492       -0.89996
N          2.18875        0.33788        0.61579
C         -0.91210        2.41006       -0.17743
H         -0.36280        3.03842        0.53373
C         -1.49843        1.18884        0.38752
C         -2.91412       -0.78057        0.22011
H         -3.67139       -1.35069       -0.32370
C         -2.47165        0.43584       -0.29319
H         -2.87890        0.80517       -1.23700
C         -2.40486       -1.26456        1.42655
H         -2.76191       -2.21434        1.83265
C         -1.00668        0.69823        1.60914
H         -0.24224        1.27107        2.14161
C         -1.45335       -0.51744        2.12261
H         -1.05562       -0.88124        3.07363
C         -0.94244        2.76400       -1.46775
H         -0.45114        3.67890       -1.80508
H         -1.42390        2.15125       -2.23664
H         -0.51157       -0.31183       -3.12072
C          2.38504       -0.41754        1.80479
H          3.45676       -0.62426        2.05175
H          1.96909        0.06700        2.72909
H          1.89915       -1.41908        1.74571
C          2.76697        1.63289        0.75235
H          3.86963        1.61693        0.93897
H          2.61196        2.24436       -0.15513
H          2.34421        2.22038        1.60989
23
3-Ba-OMe.log	Energy: -282557.3187023
Ba        -0.93905       -0.32701       -0.37912
C          2.59316       -1.51598        1.00723
H          2.80342       -1.61153        2.08002
C          2.31789       -0.15342        0.53418
C          2.05361        1.47414       -1.25084
H          2.13461        1.72721       -2.31087
C          2.41608        0.20071       -0.82291
H          2.77499       -0.53121       -1.54964
C          1.58931        2.42301       -0.33754
H          1.30959        3.42316       -0.67755
C          1.87953        0.82144        1.44606
H          1.81767        0.56562        2.50860
C          1.51384        2.09611        1.01664
H          1.16989        2.83699        1.74260
C          2.55142       -2.61858        0.25006
H          2.74948       -3.60133        0.68288
H          2.29714       -2.58826       -0.81516
H          0.01431       -1.75728       -2.28267
O         -3.11829        0.10605        0.41402
C         -4.41805        0.27449        0.79038
H         -5.14466       -0.25291        0.12790
H         -4.63176       -0.10018        1.81980
H         -4.74239        1.34242        0.79315
27
3-Ba-PMe2.log	Energy: -474525.2893736
Ba        -0.00030       -1.43298       -0.12269
P         -2.63116        0.30872       -0.39862
C          1.28028        1.23071        2.23584
H          0.57774        2.02632        2.51181
C          1.63966        1.17984        0.81333
C          2.97574        0.32829       -1.03100
H          3.83009       -0.25576       -1.38200
C          2.73299        0.43353        0.33667
H          3.39525       -0.07208        1.04282
C          2.13787        0.96688       -1.94851
H          2.33247        0.88530       -3.02072
C          0.82238        1.84233       -0.12027
H         -0.03055        2.42566        0.23838
C          1.06521        1.73137       -1.48884
H          0.40969        2.24210       -2.19887
C          1.68664        0.36829        3.17470
H          1.34791        0.46926        4.20756
H          2.34827       -0.47546        2.95372
H          1.66433       -2.78116        1.19100
C         -2.78709        2.13605       -0.76921
H         -3.63165        2.34405       -1.44986
H         -2.94202        2.74016        0.14390
H         -1.87794        2.51138       -1.26615
C         -4.32960        0.05972        0.34350
H         -5.13790        0.26982       -0.38022
H         -4.45334       -0.98426        0.67539
H         -4.49744        0.70563        1.22441
21
3-Ca-BF2.log	Energy: -760353.3122607
Ca        -0.48161       -0.18373        1.54645
C          0.71712        1.99075       -0.85952
H          0.14836        2.13760       -1.78519
C          1.29137        0.65108       -0.68214
C          2.70971       -0.93200        0.50413
H          3.47224       -1.12522        1.26235
C          2.27149        0.37244        0.28955
H          2.69398        1.18716        0.88190
C          2.18225       -1.98504       -0.24563
H          2.52793       -3.00759       -0.07623
C          0.78867       -0.41701       -1.44503
H          0.02571       -0.21616       -2.20180
C          1.22489       -1.72112       -1.22467
H          0.81222       -2.53713       -1.82263
C          0.77630        2.98856        0.03009
H          0.29110        3.94469       -0.17447
H          1.28612        2.89337        0.99396
H          0.38298        1.02514        3.05610
B         -2.70897       -0.27094       -0.02664
F         -3.90078       -0.86926        0.23689
F         -2.79195        0.31831       -1.25139
19
3-Ca-F.log	Energy: -682184.1080904
Ca         1.25064        0.83039        1.00269
C          0.12076       -1.97473       -0.91053
H          0.39977       -2.03781       -1.96943
C         -0.73024       -0.83146       -0.55180
C         -2.13722        0.38273        1.01535
H         -2.66848        0.41705        1.96928
C         -1.42365       -0.76101        0.67049
H         -1.40095       -1.60933        1.35811
C         -2.17780        1.47823        0.15084
H         -2.73843        2.37470        0.42593
C         -0.80098        0.27018       -1.42137
H         -0.26232        0.23215       -2.37273
C         -1.51011        1.41691       -1.07197
H         -1.53523        2.26764       -1.75668
C          0.61040       -2.88127       -0.05751
H          1.25631       -3.68778       -0.40959
H          0.40326       -2.85160        1.01670
H          1.24246       -0.31059        2.81343
F          2.40176        1.98555       -0.26794
19
3-Ca-H.log	Energy: -619898.4529525
Ca         0.58392        1.86451       -0.02171
C          1.63830       -1.26653       -0.52751
H          1.83772       -1.55449       -1.56671
C          0.23081       -0.97992       -0.21769
C         -1.55450       -0.45951        1.34910
H         -1.90022       -0.35845        2.38031
C         -0.24185       -0.85016        1.10177
H          0.42639       -1.05095        1.94222
C         -2.42320       -0.19490        0.28955
H         -3.45133        0.11697        0.48795
C         -0.66386       -0.73508       -1.27386
H         -0.30754       -0.82244       -2.30403
C         -1.97611       -0.34064       -1.02350
H         -2.64939       -0.13729       -1.85923
C          2.66859       -1.14524        0.31788
H          3.68728       -1.35619       -0.01223
H          2.54645       -0.82732        1.35817
H          1.31277        2.07443        1.97134
H          0.75052        2.45748       -2.05799
22
3-Ca-Me.log	Energy: -644531.0950041
Ca         1.16572        0.77007        1.08650
C          0.53506       -1.90796       -0.91081
H          0.90771       -1.85955       -1.94096
C         -0.51047       -0.93125       -0.57751
C         -2.18172       -0.01261        0.93183
H         -2.76110       -0.09520        1.85425
C         -1.27457       -1.01485        0.60088
H         -1.15124       -1.87030        1.26861
C         -2.35275        1.08889        0.09121
H         -3.06663        1.87341        0.35300
C         -0.70952        0.17384       -1.42260
H         -0.11736        0.25604       -2.33832
C         -1.62030        1.17378       -1.09191
H         -1.75085        2.02848       -1.75966
C          1.09210       -2.78045       -0.06333
H          1.88610       -3.45092       -0.39706
H          0.79878       -2.85439        0.98855
H          1.22229       -0.39474        2.89143
C          2.46568        1.75008       -0.76869
H          1.89298        2.50587       -1.34966
H          3.42406        2.25008       -0.51943
H          2.73988        0.97301       -1.51535
27
3-Ca-NMe2.log	Energy: -703868.5833707
Ca        -0.44720       -0.26428        1.46817
C         -0.02313        1.67713       -1.18367
H         -0.63619        1.38323       -2.04390
C          1.00758        0.70702       -0.79211
C          2.90075        0.01995        0.57342
H          3.67810        0.27515        1.29721
C          2.02303        1.00777        0.13356
H          2.12028        2.02424        0.52143
C          2.78786       -1.28638        0.09738
H          3.47749       -2.05906        0.44530
C          0.92324       -0.60868       -1.28166
H          0.13679       -0.85421       -1.99994
C          1.79840       -1.59647       -0.83748
H          1.70917       -2.61394       -1.22632
C         -0.30635        2.82004       -0.54894
H         -1.11967        3.46078       -0.89445
H          0.23286        3.15222        0.34335
H         -0.10597        1.25116        2.93306
N         -2.16607       -0.72279        0.14974
C         -3.19030        0.26905        0.25857
H         -3.33630        0.86245       -0.67946
H         -4.19761       -0.14677        0.50390
H         -2.96131        1.00810        1.05601
C         -2.46027       -1.62613       -0.91197
H         -1.68139       -2.40497       -1.01723
H         -3.42752       -2.16979       -0.78296
H         -2.54698       -1.12333       -1.91028
23
3-Ca-OMe.log	Energy: -691719.2046826
Ca        -1.67293        0.62016        1.25836
C          0.44584        1.41261       -0.84560
H          0.08055        1.33228       -1.87621
C          0.75118        0.13102       -0.19374
C          1.57601       -1.18464        1.67758
H          2.07115       -1.22746        2.65032
C          1.38756        0.04706        1.05899
H          1.73878        0.95450        1.55614
C          1.14412       -2.35733        1.05777
H          1.29820       -3.32318        1.54471
C          0.32484       -1.06077       -0.80488
H         -0.18662       -1.00577       -1.76959
C          0.51984       -2.29152       -0.18700
H          0.17826       -3.20468       -0.67990
C          0.51517        2.62592       -0.28312
H          0.23525        3.51616       -0.84917
H          0.84334        2.78892        0.74832
H         -1.07424        1.82095        2.94334
O         -2.77883        0.08794       -0.41667
C         -3.23451       -0.36539       -1.61621
H         -4.34072       -0.29648       -1.72257
H         -2.81811        0.19649       -2.48592
H         -2.98608       -1.43748       -1.80397
27
3-Ca-PMe2.log	Energy: -883682.8813876
Ca        -0.17487        0.38072        1.43046
C          1.44742        1.73687       -1.27834
H          0.86531        1.77569       -2.20634
C          1.73217        0.38572       -0.77324
C          2.82722       -1.13197        0.78160
H          3.55224       -1.29469        1.58223
C          2.66208        0.14590        0.25576
H          3.26067        0.96978        0.65058
C          2.07258       -2.19894        0.29076
H          2.20221       -3.20115        0.70559
C          0.99478       -0.70285       -1.27256
H          0.26314       -0.52828       -2.06710
C          1.16042       -1.98050       -0.74096
H          0.57260       -2.81121       -1.13864
C          1.78150        2.88318       -0.67539
H          1.50551        3.84404       -1.11312
H          2.32748        2.91658        0.27276
H          0.80781        1.39433        3.00683
P         -2.41468        0.19572       -0.33386
C         -4.05774        0.73096        0.38970
H         -3.99307        1.77376        0.74096
H         -4.85979        0.69596       -0.36882
H         -4.38328        0.11053        1.24395
C         -2.87088       -1.58356       -0.71955
H         -2.01154       -2.11921       -1.15554
H         -3.20552       -2.15523        0.16495
H         -3.68346       -1.63004       -1.46624
21
3-Mg-BF2.log	Energy: -460715.0507841
Mg        -1.18366        0.90744        1.24823
C          0.08192        1.47752       -1.12389
H         -0.56243        1.09564       -1.92571
C          1.07082        0.51583       -0.61820
C          2.90855       -0.10902        0.83835
H          3.64336        0.16679        1.59811
C          2.02405        0.84997        0.35997
H          2.07700        1.86990        0.74733
C          2.86176       -1.41533        0.35276
H          3.55826       -2.16599        0.73359
C          1.03553       -0.80477       -1.09545
H          0.29122       -1.07767       -1.84950
C          1.92102       -1.76178       -0.61464
H          1.87332       -2.78486       -0.99438
C         -0.12799        2.73041       -0.68726
H         -0.90606        3.34990       -1.13728
H          0.47536        3.19510        0.09769
H         -0.53276        1.94673        2.46358
B         -2.53441       -0.68893        0.29129
F         -2.27068       -2.00795        0.26972
F         -3.69546       -0.42953       -0.34066
19
3-Mg-F.log	Energy: -382537.4140744
Mg        -2.00144       -0.23511        1.08717
C         -0.92351        0.69465       -1.17386
H         -1.28021       -0.00435       -1.93960
C          0.38956        0.36441       -0.60450
C          2.26953        0.81016        0.86219
H          2.76272        1.45637        1.59190
C          1.03952        1.18257        0.33657
H          0.57997        2.12060        0.65653
C          2.87480       -0.38071        0.46028
H          3.84377       -0.66834        0.87508
C          1.00586       -0.83611       -0.99127
H          0.49662       -1.48540       -1.70897
C          2.23880       -1.20459       -0.46518
H          2.70473       -2.14177       -0.77821
C         -1.73064        1.71118       -0.82371
H         -2.69293        1.84750       -1.32131
H         -1.45349        2.46088       -0.07597
H         -1.82542        0.82342        2.42243
F         -2.45578       -1.73744        0.18099
19
3-Mg-H.log	Energy: -320258.9088654
Mg        -2.14075       -0.33219        1.46741
C         -1.28958       -0.29304       -1.14481
H         -1.50377       -1.31256       -1.48831
C          0.06611       -0.09427       -0.61554
C          1.81828        1.29112        0.33168
H          2.16694        2.27115        0.66566
C          0.53305        1.15720       -0.17766
H         -0.11443        2.03486       -0.23977
C          2.66184        0.18338        0.41420
H          3.67311        0.29403        0.81273
C          0.92216       -1.20244       -0.51418
H          0.56013       -2.18280       -0.83727
C          2.20905       -1.06485       -0.00685
H          2.86208       -1.93807        0.06147
C         -2.27442        0.61776       -1.21134
H         -3.24982        0.34884       -1.62165
H         -2.14329        1.65758       -0.89826
H         -2.29385        1.30239        2.00352
H         -2.14705       -2.05821        1.47998
22
3-Mg-Me.log	Energy: -344895.5761198
Mg         2.11001        0.14350        1.11221
C          0.84186       -0.87929       -1.17168
H          1.22724       -0.24418       -1.97871
C         -0.43241       -0.43377       -0.59437
C         -2.28130       -0.67213        0.95871
H         -2.77933       -1.23629        1.75067
C         -1.08939       -1.14440        0.42449
H         -0.66398       -2.07719        0.80165
C         -2.84292        0.51413        0.48677
H         -3.78177        0.88161        0.90795
C         -1.00642        0.76154       -1.05445
H         -0.49662        1.32579       -1.84077
C         -2.20091        1.23115       -0.52040
H         -2.63232        2.16370       -0.89189
C          1.57268       -1.94245       -0.79954
H          2.51286       -2.17300       -1.30464
H          1.25771       -2.63311       -0.01199
H          1.98786       -1.06806        2.34381
C          2.49598        1.95798        0.12303
H          2.80837        1.81413       -0.92885
H          3.29371        2.55743        0.59809
H          1.60310        2.61064        0.09293
27
3-Mg-NMe2.log	Energy: -404226.6981493
Mg         1.41758        0.84314       -1.28005
N          2.23080       -0.65607       -0.35079
C          0.16307        1.34798        1.06031
H          0.78603        0.86130        1.81984
C         -0.97207        0.54126        0.59552
C         -2.96862        0.20636       -0.73996
H         -3.70890        0.59736       -1.44183
C         -1.93301        1.02559       -0.30721
H         -1.87260        2.05328       -0.67322
C         -3.06675       -1.10632       -0.27985
H         -3.88342       -1.74649       -0.62200
C         -1.08319       -0.78209        1.04872
H         -0.33254       -1.16859        1.74381
C         -2.11880       -1.59997        0.61445
H         -2.18597       -2.62923        0.97456
C          0.52276        2.57297        0.63691
H          1.39054        3.07498        1.07100
H         -0.04828        3.13657       -0.10719
H          0.84273        1.79049       -2.59635
C          3.04421       -0.60671        0.82130
H          2.56029       -1.08165        1.71154
H          4.01689       -1.13792        0.70286
H          3.29156        0.43107        1.11034
C          1.91984       -2.00908       -0.69764
H          1.38437       -2.55474        0.11805
H          1.26685       -2.06558       -1.58826
H          2.82109       -2.62603       -0.92220
23
3-Mg-OMe.log	Energy: -392074.6896494
Mg        -1.65224       -0.71913       -1.20873
C         -0.54240       -0.91249        1.24322
H         -1.11598       -0.19881        1.84764
C          0.68171       -0.36398        0.64432
C          2.67819       -0.55480       -0.72119
H          3.34044       -1.16359       -1.34096
C          1.54690       -1.12983       -0.15636
H          1.33611       -2.18639       -0.33755
C          2.97037        0.79046       -0.49762
H          3.86236        1.23799       -0.94244
C          0.98462        0.99084        0.85272
H          0.31128        1.59626        1.46577
C          2.11893        1.56286        0.28901
H          2.33873        2.61863        0.46363
C         -1.03286       -2.15494        1.09771
H         -1.96321       -2.44298        1.59106
H         -0.52011       -2.93392        0.52552
H         -1.23226       -2.00524       -2.26299
O         -2.45436        0.83116       -0.66859
C         -2.57711        1.89582        0.16991
H         -3.57543        2.37932        0.10042
H         -2.45251        1.63264        1.24805
H         -1.83775        2.70277       -0.03515
27
3-Mg-PMe2.log	Energy: -584041.9399027
Mg        -1.04830        1.19824        0.97272
P         -2.85690       -0.04523       -0.22288
C          0.56595        1.25571       -1.20458
H         -0.05911        0.76548       -1.96217
C          1.54446        0.38057       -0.54730
C          3.31184       -0.03173        1.06248
H          3.98161        0.34016        1.84121
C          2.41557        0.83852        0.45662
H          2.39133        1.88542        0.76677
C          3.35897       -1.37275        0.68119
H          4.06675       -2.05326        1.16040
C          1.59958       -0.97293       -0.91571
H          0.92262       -1.33934       -1.69228
C          2.49878       -1.84203       -0.30863
H          2.52792       -2.89166       -0.61007
C          0.35050        2.56096       -0.96282
H         -0.41514        3.10554       -1.51966
H          0.94301        3.13600       -0.24531
H         -0.31024        2.10913        2.24183
C         -2.02138       -1.55645       -0.95349
H         -1.39803       -2.12139       -0.23920
H         -2.78970       -2.24540       -1.34347
H         -1.39264       -1.26884       -1.81094
C         -3.79241       -0.90553        1.15299
H         -3.15527       -1.54008        1.79200
H         -4.28692       -0.16230        1.79808
H         -4.58442       -1.54589        0.72899
21
3-Na-BF2.log	Energy: -437032.3817879
Na        -1.11467        1.26846        1.46239
C          0.30581        1.50394       -1.25891
H         -0.35395        1.16592       -2.06767
C          1.13812        0.45166       -0.66509
C          2.73700       -0.34629        0.97800
H          3.38630       -0.14209        1.83329
C          1.99737        0.69079        0.42110
H          2.06497        1.69165        0.85498
C          2.64493       -1.63829        0.46137
H          3.22635       -2.45072        0.90514
C          1.04680       -0.85605       -1.16536
H          0.35647       -1.06013       -1.98923
C          1.79368       -1.89006       -0.61281
H          1.69841       -2.90251       -1.01355
C          0.25633        2.79165       -0.89152
H         -0.42366        3.48375       -1.39247
H          0.86201        3.20309       -0.07852
H          0.03630        2.72338        2.49225
B         -2.67804       -0.59620        0.32650
F         -2.42687       -1.94208        0.21905
F         -3.87556       -0.38332       -0.31501
19
3-Na-F.log	Energy: -358852.8671363
Na        -2.11235       -0.28144        1.24701
C         -0.88656        0.82537       -1.20464
H         -1.26853        0.15444       -1.98319
C          0.39167        0.41553       -0.61091
C          2.21271        0.69808        0.96988
H          2.67209        1.26660        1.78256
C          1.01007        1.13364        0.42715
H          0.53251        2.03044        0.82829
C          2.82397       -0.46208        0.49503
H          3.76810       -0.80336        0.92784
C          1.01033       -0.75861       -1.06647
H          0.51718       -1.34459       -1.84728
C          2.21516       -1.19177       -0.52390
H          2.67544       -2.11262       -0.89184
C         -1.62780        1.88493       -0.85510
H         -2.58145        2.08014       -1.34978
H         -1.33720        2.57953       -0.06150
H         -1.90511        1.38107        2.56820
F         -2.52604       -1.93403        0.05814
19
3-Na-H.log	Energy: -296573.1745357
Na        -2.25068        1.22255        1.16235
C         -1.27814       -1.19841       -0.35061
H         -1.47766       -2.01159        0.35739
C          0.05788       -0.60068       -0.24234
C          1.73812        1.02893       -0.88550
H          2.03494        1.87864       -1.50573
C          0.46795        0.48520       -1.03473
H         -0.22418        0.92139       -1.75851
C          2.62497        0.50686        0.05580
H          3.62200        0.94006        0.17182
C          0.95440       -1.10323        0.71316
H          0.62979       -1.92240        1.36130
C          2.22578       -0.55960        0.85884
H          2.90531       -0.96401        1.61376
C         -2.25872       -0.81565       -1.17976
H         -3.22967       -1.31488       -1.15867
H         -2.14688        0.00759       -1.89089
H         -2.45370        2.53616       -0.50312
H         -2.09593        0.02058        2.91756
22
3-Na-Me.log	Energy: -321203.9280517
Na         1.82037        0.52843        1.45635
C          1.09165       -1.08944       -1.23839
H          1.38267       -0.59777       -2.17505
C         -0.17951       -0.62586       -0.67127
C         -1.88442       -0.63568        1.05630
H         -2.26238       -1.03500        2.00102
C         -0.70139       -1.13943        0.52862
H         -0.16082       -1.91851        1.07218
C         -2.58282        0.37423        0.39440
H         -3.51189        0.76801        0.81483
C         -0.89257        0.39072       -1.32209
H         -0.48274        0.81645       -2.24290
C         -2.08109        0.88608       -0.79997
H         -2.60899        1.68915       -1.32077
C          1.91888       -2.00194       -0.71182
H          2.85870       -2.25068       -1.20900
H          1.72004       -2.50650        0.23927
H          1.98857       -1.25767        2.66532
C          1.58157        2.56490        0.13841
H          1.91168        2.41438       -0.91443
H          2.07912        3.50072        0.47332
H          0.49775        2.80649        0.07418
27
3-Na-NMe2.log	Energy: -380538.2031186
Na        -1.58340        1.06064        1.47440
N         -2.03895       -0.89558        0.44818
C         -0.34753        1.22557       -1.28434
H         -0.92636        0.60703       -1.98053
C          0.80477        0.54985       -0.67724
C          2.55800        0.38521        0.99448
H          3.05845        0.79716        1.87500
C          1.48286        1.06908        0.43933
H          1.14464        2.00257        0.90092
C          2.99203       -0.82106        0.44328
H          3.83704       -1.35630        0.88447
C          1.24608       -0.66868       -1.21471
H          0.71481       -1.09211       -2.07228
C          2.32915       -1.34519       -0.66450
H          2.65018       -2.29678       -1.09700
C         -0.73298        2.49256       -1.07488
H         -1.61692        2.89509       -1.57459
H         -0.20211        3.16985       -0.39930
H         -1.08523        2.82163        2.49597
C         -2.89336       -1.13702       -0.65243
H         -2.35074       -1.46444       -1.59137
H         -3.64705       -1.95866       -0.48776
H         -3.47805       -0.23799       -0.93423
C         -1.30483       -2.07399        0.72632
H         -0.69791       -2.44845       -0.15075
H         -0.57855       -1.93220        1.55215
H         -1.93734       -2.96234        1.01172
23
3-Na-OMe.log	Energy: -368387.6695734
Na        -1.76661        0.94291        1.41339
C         -0.62860        0.81407       -1.26580
H         -1.28632        0.03190       -1.66142
C          0.60848        0.32146       -0.64718
C          2.61303        0.62988        0.68821
H          3.25415        1.28566        1.28304
C          1.45934        1.14495        0.10815
H          1.20102        2.19454        0.26902
C          2.94448       -0.71498        0.52798
H          3.85069       -1.11725        0.98886
C          0.94466       -1.03410       -0.78273
H          0.26869       -1.69014       -1.33892
C          2.10137       -1.54690       -0.20680
H          2.34104       -2.60734       -0.32287
C         -1.02054        2.09210       -1.34901
H         -1.97521        2.35188       -1.81135
H         -0.42604        2.92200       -0.95708
H         -1.13935        2.80142        2.21528
O         -2.39566       -0.90925        0.62423
C         -2.40173       -2.03466       -0.09549
H         -3.39911       -2.55732       -0.14934
H         -2.11965       -1.90746       -1.18794
H         -1.69489       -2.83677        0.26758
27
3-Na-PMe2.log	Energy: -560363.3444903
Na        -0.79165        1.49149        1.30535
P         -2.84828        0.09542       -0.08810
C          0.76683        1.40639       -1.27978
H          0.12223        1.05609       -2.09531
C          1.52041        0.35185       -0.59022
C          2.99061       -0.43017        1.17718
H          3.58610       -0.21363        2.06772
C          2.30984        0.60449        0.54578
H          2.36845        1.61436        0.96001
C          2.90786       -1.73446        0.69058
H          3.44509       -2.54420        1.19140
C          1.43732       -0.96827       -1.05963
H          0.81162       -1.18141       -1.93134
C          2.12554       -2.00014       -0.43177
H          2.04231       -3.02027       -0.81586
C          0.78110        2.71663       -0.99621
H          0.16014        3.41230       -1.56415
H          1.38199        3.14250       -0.18696
H          0.47525        2.75664        2.44136
C         -2.14198       -1.19333       -1.26808
H         -1.41853       -1.88221       -0.78898
H         -2.93616       -1.81679       -1.72142
H         -1.62294       -0.69123       -2.10259
C         -3.62611       -1.13497        1.10952
H         -2.89687       -1.85023        1.53589
H         -4.08694       -0.59516        1.95443
H         -4.42804       -1.73252        0.63421
21
3-Sc-BF2.log	Energy: -812385.7107591
Sc         0.16427        1.67736       -0.68238
C         -1.18966       -1.61997        0.72520
H         -1.48443       -1.51457        1.77465
C          0.04653       -0.92534        0.35928
C          1.78712       -0.29776       -1.24208
H          2.20476       -0.37124       -2.24919
C          0.60601       -0.97423       -0.93811
H          0.10635       -1.55367       -1.71693
C          2.42478        0.49010       -0.27234
H          3.34379        1.03022       -0.50893
C          0.71273       -0.14511        1.32462
H          0.28452       -0.06667        2.32716
C          1.88034        0.55897        1.01743
H          2.36906        1.16105        1.78565
C         -1.95540       -2.33424       -0.10226
H         -2.86662       -2.81434        0.25717
H         -1.72564       -2.46620       -1.16331
H         -1.54952        1.16817       -0.69199
B          0.61912        3.45474        0.90426
F          1.86890        3.91211        1.06605
F         -0.26566        4.05960        1.69158
19
3-Sc-F.log	Energy: -734221.3596592
Sc         0.94909        0.79630       -0.72723
C         -2.31231        0.27135        0.63694
H         -2.46137        0.73110        1.61986
C         -1.04753       -0.44656        0.47292
C          0.49515       -1.85019       -0.80588
H          0.69762       -2.45653       -1.69109
C         -0.75228       -1.24042       -0.66106
H         -1.51040       -1.38275       -1.43178
C          1.49379       -1.66474        0.15807
H          2.47463       -2.12834        0.03414
C         -0.03341       -0.28238        1.43801
H         -0.22585        0.35885        2.30134
C          1.22366       -0.87522        1.28301
H          1.99665       -0.70421        2.03435
C         -3.24298        0.41885       -0.31078
H         -4.15877        0.97645       -0.10940
H         -3.13345        0.00999       -1.31934
H         -0.30245        1.16774       -1.97036
F          1.30534        2.30238        0.28187
19
3-Sc-H.log	Energy: -671936.9225881
Sc        -0.78087        1.42401       -0.20305
C          2.23037       -0.42817       -0.47924
H          2.51326       -0.72485       -1.49497
C          0.82570       -0.64908       -0.13448
C         -1.03962       -0.60901        1.44379
H         -1.40213       -0.46490        2.46361
C          0.32700       -0.48571        1.17590
H          1.01129       -0.26310        1.99440
C         -1.94081       -0.89892        0.41275
H         -3.00875       -0.98793        0.62282
C         -0.09676       -0.93389       -1.16091
H          0.26796       -1.03874       -2.18427
C         -1.46226       -1.06317       -0.89053
H         -2.15578       -1.26977       -1.70818
C          3.14731        0.12177        0.32333
H          4.17407        0.25725       -0.01978
H          2.92351        0.46705        1.33661
H          0.36120        2.12446        1.01551
H         -0.23196        1.67346       -1.90553
22
3-Sc-Me.log	Energy: -696578.4292068
Sc         0.83708        0.83751       -0.80149
C         -2.27251       -0.09381        0.63867
H         -2.51930        0.32717        1.61914
C         -0.91363       -0.62252        0.50689
C          0.82166       -1.82511       -0.72245
H          1.10864       -2.43485       -1.58156
C         -0.50811       -1.42141       -0.58479
H         -1.24049       -1.73180       -1.33039
C          1.78622       -1.43867        0.21727
H          2.82592       -1.75182        0.10292
C          0.06834       -0.24539        1.44666
H         -0.21822        0.39747        2.28217
C          1.40090       -0.64872        1.30715
H          2.14031       -0.32325        2.04138
C         -3.17755       -0.04902       -0.34388
H         -4.16553        0.38125       -0.17281
H         -2.97454       -0.41463       -1.35433
H         -0.33663        0.80848       -2.19163
C          0.53451        2.67710        0.25066
H          0.81725        3.43530       -0.50956
H         -0.54375        2.82161        0.45137
H          1.08863        2.90267        1.17753
27
3-Sc-NMe2.log	Energy: -755922.0879305
Sc        -0.63514       -0.12681       -0.94527
N         -2.35918       -0.52414       -0.15560
C          2.71160       -1.13094        0.70880
H          2.59770       -1.64535        1.66907
C          1.79949       -0.00300        0.50358
C          1.03334        1.97019       -0.71237
H          1.15813        2.67261       -1.53943
C          1.92544        0.91155       -0.56689
H          2.73702        0.79391       -1.28699
C         -0.02872        2.13490        0.19304
H         -0.72947        2.96480        0.07730
C          0.73507        0.18582        1.40661
H          0.60579       -0.52260        2.22909
C         -0.16987        1.23954        1.25715
H         -0.99625        1.34730        1.96224
C          3.62637       -1.57095       -0.15840
H          4.26187       -2.42220        0.09039
H          3.77451       -1.12918       -1.14750
H          0.33636       -1.50141       -1.67732
C         -3.44183        0.17949        0.46851
H         -4.41872       -0.10659        0.03530
H         -3.49993       -0.03486        1.55448
H         -3.33686        1.26867        0.34221
C         -2.41900       -1.95791       -0.00768
H         -3.28470       -2.40342       -0.53292
H         -1.51503       -2.43734       -0.44518
H         -2.46953       -2.26458        1.05511
23
3-Sc-OMe.log	Energy: -743769.9605627
Sc        -0.71655       -1.00218       -1.56279
C          0.33098        1.00910        1.18231
H          0.88454        0.51351        1.98714
C         -0.86893        0.30774        0.72201
C         -2.93949        0.20648       -0.57250
H         -3.67612        0.70805       -1.20303
C         -1.84061        0.92506       -0.09667
H         -1.73751        1.98037       -0.35211
C         -3.06800       -1.15612       -0.28860
H         -3.91393       -1.72324       -0.68205
C         -1.03714       -1.05594        1.03029
H         -0.28579       -1.55447        1.64692
C         -2.10654       -1.78901        0.51108
H         -2.19485       -2.85356        0.73806
C          0.79222        2.15354        0.66996
H          1.70365        2.61186        1.05669
H          0.29826        2.66881       -0.15867
H         -0.41256        0.57479       -2.41254
O          0.94524       -1.62213       -1.12733
C          2.14566       -1.89083       -0.48584
H          1.97497       -2.32265        0.51671
H          2.74477       -2.61309       -1.06363
H          2.74073       -0.96971       -0.36791
21
3-Sr-BF2.log	Energy: -354466.3150779
Sr        -0.43725       -1.15880       -0.57588
C          2.30442       -0.74943        1.51551
H          2.18379       -0.58601        2.59368
C          1.90749        0.37788        0.66009
C          1.80090        1.48369       -1.50067
H          2.10320        1.52950       -2.54947
C          2.28605        0.46042       -0.69278
H          2.96521       -0.28366       -1.11603
C          0.93661        2.44747       -0.97746
H          0.55368        3.24622       -1.61643
C          1.05771        1.36985        1.17843
H          0.75570        1.31869        2.22889
C          0.57116        2.39085        0.36628
H         -0.10865        3.13668        0.78388
C          2.73442       -1.94390        1.08818
H          2.98923       -2.73207        1.79922
H          2.85519       -2.18586        0.02660
H          0.65056       -2.37526       -2.20940
B         -2.96045        0.05842        0.31107
F         -4.23414       -0.17386       -0.10276
F         -3.00169        1.02418        1.27629
19
3-Sr-F.log	Energy: -276296.8058966
Sr         1.44055        0.22854       -0.36625
C         -1.69382        1.77746        0.82598
H         -1.82732        1.95040        1.90121
C         -1.61887        0.36724        0.41998
C         -1.64793       -1.37987       -1.26835
H         -1.80212       -1.67988       -2.30753
C         -1.80218       -0.04329       -0.91241
H         -2.07259        0.69098       -1.67426
C         -1.30117       -2.33325       -0.30940
H         -1.18189       -3.38125       -0.59391
C         -1.28865       -0.60709        1.37808
H         -1.15022       -0.30288        2.42023
C         -1.11981       -1.94185        1.01665
H         -0.85248       -2.68004        1.77637
C         -1.56416        2.83097        0.01115
H         -1.61459        3.84885        0.40264
H         -1.38314        2.72555       -1.06341
H          1.04766        1.49966       -2.27028
F          3.14613       -0.37529        0.92849
19
3-Sr-H.log	Energy: -214012.1182403
Sr        -1.53225       -0.72060        0.03330
C          0.33555        2.28333       -0.57054
H          0.38703        2.58805       -1.62269
C          0.98642        1.00490       -0.25619
C          1.78306       -0.66463        1.32148
H          1.98845       -0.96057        2.35292
C          1.25954        0.59889        1.06320
H          1.05695        1.27944        1.89293
C          2.04489       -1.54887        0.27302
H          2.45804       -2.53896        0.48080
C          1.27570        0.11124       -1.30267
H          1.05812        0.41010       -2.33191
C          1.79355       -1.15534       -1.04107
H          1.99911       -1.83759       -1.86933
C         -0.35048        3.04335        0.29057
H         -0.82805        3.96706       -0.04142
H         -0.48415        2.77163        1.34215
H         -2.04976        0.25854        2.05728
H         -2.12973       -0.59221       -2.19295
22
3-Sr-Me.log	Energy: -238642.6634916
Sr        -1.33096       -0.52757       -0.38636
C          2.02850       -1.46055        0.92970
H          2.23683       -1.53433        2.00441
C          1.70215       -0.11260        0.44343
C          1.36236        1.49174       -1.35237
H          1.41778        1.73751       -2.41561
C          1.75345        0.22726       -0.92085
H          2.11194       -0.50447       -1.64855
C          0.90105        2.43946       -0.43713
H          0.59059        3.42920       -0.77975
C          1.25801        0.86089        1.35458
H          1.21891        0.61407        2.41993
C          0.85106        2.11998        0.91945
H          0.49461        2.85581        1.64388
C          2.03789       -2.57513        0.18927
H          2.27419       -3.54137        0.63914
H          1.79645       -2.57610       -0.87875
H         -0.81507       -1.94248       -2.16372
C         -3.44761        0.34738        0.93592
H         -3.31144        1.34147        1.41513
H         -4.35724        0.45959        0.30779
H         -3.76236       -0.32179        1.76584
27
3-Sr-NMe2.log	Energy: -297979.6526242
Sr        -0.49859        0.03612       -1.44109
N         -2.23772        0.02001        0.17956
C          0.75943       -2.05314        0.95189
H         -0.04061       -2.19695        1.68783
C          1.31381       -0.69307        0.90295
C          2.89135        0.95408        0.06022
H          3.77521        1.19444       -0.53467
C          2.45358       -0.36274        0.14692
H          3.01025       -1.14849       -0.37119
C          2.20187        1.96781        0.72789
H          2.53929        3.00326        0.64809
C          0.64025        0.33600        1.58245
H         -0.25105        0.09312        2.16605
C          1.08323        1.65440        1.49584
H          0.54099        2.44209        2.02383
C          1.10240       -3.08787        0.17448
H          0.61517       -4.05794        0.28857
H          1.88824       -3.02477       -0.58545
H          0.00603        1.87703       -2.72101
C         -2.56032        1.34826        0.58925
H         -3.64752        1.59612        0.51732
H         -2.28637        1.56797        1.65568
H         -2.03885        2.11213       -0.02775
C         -2.89368       -0.92713        1.01459
H         -4.00793       -0.83588        1.01170
H         -2.66833       -1.96759        0.71296
H         -2.61050       -0.84154        2.09840
23
3-Sr-OMe.log	Energy: -285831.3264734
Sr        -0.92714       -0.68314       -0.54640
C          2.36128       -1.24449        1.13384
H          2.45914       -1.27341        2.22619
C          1.95034        0.04917        0.57087
C          1.63535        1.56006       -1.30722
H          1.77929        1.78529       -2.36663
C          2.12183        0.36277       -0.78988
H          2.63858       -0.33921       -1.44795
C          0.96819        2.46781       -0.48233
H          0.58381        3.40449       -0.89232
C          1.30440        0.98696        1.39545
H          1.17361        0.76084        2.45812
C          0.80781        2.17884        0.87248
H          0.29166        2.88464        1.52721
C          2.56494       -2.36683        0.43393
H          2.85084       -3.29344        0.93562
H          2.43955       -2.41365       -0.65293
H          0.00962       -1.94220       -2.27524
O         -2.87140       -0.06193        0.36260
C         -4.12131        0.28619        0.77598
H         -4.88054        0.26597       -0.04163
H         -4.52610       -0.38381        1.57105
H         -4.17416        1.31632        1.20211
27
3-Sr-PMe2.log	Energy: -477797.9638722
Sr        -0.03702       -0.80997       -1.23127
C          1.31407       -1.02259        2.07425
H          0.64476       -0.72903        2.89160
C          1.67000        0.05286        1.13899
C          2.96540        0.93089       -0.72331
H          3.78730        0.81520       -1.43382
C          2.72232       -0.07048        0.21369
H          3.35536       -0.96049        0.22669
C          2.17024        2.07861       -0.75280
H          2.36638        2.86496       -1.48546
C          0.88643        1.22074        1.10612
H          0.06238        1.32577        1.81730
C          1.13395        2.22438        0.16979
H          0.50994        3.12142        0.15893
C          1.68408       -2.30384        1.96741
H          1.34849       -3.04333        2.69666
H          2.31168       -2.67227        1.14977
H          1.24312       -2.61221       -1.81427
P         -2.55455        0.25309       -0.11045
C         -4.17761       -0.58991        0.25909
H         -4.28064       -1.50377       -0.34780
H         -4.25952       -0.88742        1.31978
H         -5.04184        0.05752        0.02638
C         -2.71474        1.68130        1.08502
H         -1.86845        2.37826        0.97664
H         -3.63216        2.26470        0.89330
H         -2.74677        1.35147        2.13986
19
3-Ti-F.log	Energy: -789681.2247104
Ti         0.80792        0.84044       -0.65490
C         -2.23427       -0.15960        0.61286
H         -2.48977        0.39918        1.51822
C         -0.84776       -0.55579        0.50132
C          1.02909       -1.62739       -0.69036
H          1.38615       -2.20338       -1.54700
C         -0.33428       -1.28397       -0.61707
H         -1.02080       -1.66363       -1.37584
C          1.93298       -1.12878        0.24661
H          3.00320       -1.32410        0.14195
C          0.09334       -0.08341        1.44893
H         -0.25927        0.56204        2.25747
C          1.46521       -0.32769        1.31141
H          2.17084        0.10167        2.02628
C         -3.18067       -0.42380       -0.30233
H         -4.20939       -0.09880       -0.13977
H         -2.99081       -0.97012       -1.23090
H         -0.23695        0.37248       -1.84257
F         -0.07437        2.20862       -0.05203
19
3-Ti-H.log	Energy: -727413.5222752
Ti        -0.51264       -0.29266        1.21377
C          2.13879        0.63425       -0.30812
H          2.43314        1.68365       -0.20248
C          0.74421        0.39361       -0.64011
C         -1.13518       -1.15168       -0.96129
H         -1.49067       -2.16712       -1.14794
C          0.25180       -0.90723       -0.92904
H          0.94619       -1.71574       -1.16108
C         -2.04520       -0.12819       -0.67726
H         -3.11601       -0.34294       -0.64498
C         -0.19788        1.42816       -0.39071
H          0.16437        2.43724       -0.18363
C         -1.57849        1.16111       -0.38604
H         -2.27947        1.95724       -0.12873
C          3.02317       -0.34452       -0.04548
H          4.04473       -0.10464        0.25306
H          2.77238       -1.40697       -0.11249
H          0.50185       -1.59631        0.97382
H          0.09423        1.18109        1.67977
22
3-Ti-Me.log	Energy: -752059.8326483
Ti         0.88147        0.73627       -0.74651
C         -2.27834       -0.13654        0.59508
H         -2.54102        0.41453        1.50363
C         -0.88888       -0.53961        0.50070
C          0.98165       -1.70226       -0.58633
H          1.33851       -2.34194       -1.39685
C         -0.37250       -1.33259       -0.55907
H         -1.04187       -1.73299       -1.32077
C          1.87724       -1.20925        0.36597
H          2.93771       -1.46516        0.31572
C          0.04670        0.00579        1.41003
H         -0.31098        0.68951        2.18292
C          1.41268       -0.31072        1.33835
H          2.10901        0.13908        2.04889
C         -3.21988       -0.37480       -0.32968
H         -4.24373       -0.03069       -0.17507
H         -3.03258       -0.90781       -1.26635
H         -0.19742        0.35381       -1.96572
C          0.04550        2.35919        0.00820
H         -0.93607        2.52191        0.47288
H          0.85796        2.83022        0.59843
H          0.04308        2.77623       -1.03412
27
3-Ti-NMe2.log	Energy: -811415.1933192
Ti        -0.40686       -0.43638        0.17405
C          3.12090       -0.57321        0.27885
H          3.55027       -0.71088        1.27710
C          1.99591        0.35437        0.20346
C          0.26767        1.56638       -1.04526
H         -0.17767        1.82950       -2.00657
C          1.38791        0.72577       -1.02597
H          1.82083        0.39111       -1.96898
C         -0.34456        1.97533        0.14377
H         -1.26539        2.55988        0.12317
C          1.40939        0.83999        1.39103
H          1.84327        0.54969        2.35161
C          0.21638        1.57683        1.37133
H         -0.25714        1.86811        2.31126
C          3.62776       -1.24914       -0.76012
H          4.46452       -1.93544       -0.62219
H          3.24423       -1.15410       -1.78029
H          0.05618       -1.08404       -1.29540
N         -2.12036       -0.21126       -0.32527
C         -2.73856       -0.71799        0.88135
H         -3.31131        0.06670        1.40284
H         -3.38569       -1.58544        0.67165
H         -1.97874       -1.08581        1.61446
C         -2.98558        0.41249       -1.29178
H         -2.40105        0.81015       -2.12930
H         -3.69975       -0.33012       -1.68389
H         -3.56969        1.22107       -0.81990
23
3-Ti-OMe.log	Energy: -799249.3346950
Ti         0.05354        0.97410       -0.72971
C         -0.83557       -2.09323        0.59757
H         -1.45481       -1.99604        1.49520
C          0.25995       -1.14197        0.50260
C          2.27183       -0.21436       -0.57883
H          3.01406       -0.27636       -1.37791
C          1.22628       -1.15531       -0.54532
H          1.20926       -1.95667       -1.28552
C          2.31211        0.83436        0.34215
H          3.09280        1.59591        0.28364
C          0.32650       -0.07120        1.42327
H         -0.44554        0.00851        2.19471
C          1.30810        0.92294        1.32717
H          1.30095        1.75801        2.03144
C         -1.11596       -3.05133       -0.29571
H         -1.94846       -3.73579       -0.12374
H         -0.55306       -3.20458       -1.22122
H         -0.19814       -0.18019       -1.89054
O         -1.57905        1.18598       -0.29522
C         -2.89694        1.41332        0.14861
H         -3.05115        2.49469        0.27340
H         -3.59672        1.01794       -0.60157
H         -3.05253        0.89718        1.10841
21
3-Zr-BF2.log	Energy: -364448.6611061
Zr         0.36178       -0.80302       -0.80259
C         -1.30315        2.16217        0.25274
H         -0.64917        2.77835        0.87849
C         -1.28995        0.73842        0.55940
C         -1.92376       -1.58553        0.11248
H         -2.54461       -2.29980       -0.43273
C         -2.07259       -0.21439       -0.13798
H         -2.80882        0.12670       -0.86489
C         -1.00464       -2.03761        1.07456
H         -0.90185       -3.10760        1.27175
C         -0.34383        0.25533        1.50019
H          0.25910        0.98041        2.04768
C         -0.22969       -1.11508        1.78142
H          0.49862       -1.45937        2.51863
C         -2.03215        2.73597       -0.71634
H         -1.98454        3.81340       -0.88176
H         -2.70514        2.17464       -1.37114
H         -0.65414        0.11406       -1.98129
B          2.09270        0.74216        0.07594
F          3.28692        0.22012       -0.17639
F          2.06434        1.89857        0.68879
19
3-Zr-F.log	Energy: -286272.0036244
Zr         0.75759       -1.04412       -0.10380
C         -2.45616        0.31179       -0.49185
H         -2.84139        0.57356       -1.48375
C         -1.12203        0.82397       -0.18530
C          0.73792        1.19896        1.37019
H          1.12412        1.18108        2.39218
C         -0.59828        0.84781        1.13365
H         -1.25030        0.62652        1.97993
C          1.59961        1.47992        0.30368
H          2.65398        1.69023        0.49333
C         -0.24438        1.14641       -1.24466
H         -0.62752        1.13309       -2.26940
C          1.09903        1.46904       -1.00722
H          1.76201        1.70319       -1.84323
C         -3.18662       -0.47148        0.31534
H         -4.16268       -0.83673       -0.00868
H         -2.85391       -0.78641        1.31069
H         -0.20182       -1.47680        1.37084
F          2.50903       -1.32694        0.54093
19
3-Zr-H.log	Energy: -224000.8423752
Zr        -1.02309       -0.93550       -0.01187
C          2.52563       -0.06386        0.56409
H          2.74923       -0.16164        1.63134
C          1.23095        0.51734        0.24847
C         -0.48926        1.24693       -1.33705
H         -0.81827        1.35909       -2.37349
C          0.76049        0.67483       -1.07873
H          1.38789        0.38844       -1.92274
C         -1.33330        1.65603       -0.29458
H         -2.30962        2.10088       -0.50041
C          0.34413        0.86774        1.29586
H          0.66324        0.71889        2.32928
C         -0.90787        1.44142        1.02484
H         -1.55794        1.71015        1.86105
C          3.44439       -0.42867       -0.34251
H          4.41037       -0.82345       -0.02588
H          3.29332       -0.34584       -1.42257
H          0.15214       -1.61987       -1.22648
H         -0.49752       -1.37727        1.64218
22
3-Zr-Me.log	Energy: -248640.8743623
Zr         0.71434       -0.80810       -0.24345
C         -2.77403       -0.09297       -0.41748
H         -3.19805        0.16383       -1.39387
C         -1.51804        0.58123       -0.09281
C          0.28659        1.19045        1.44893
H          0.70387        1.16828        2.45928
C         -0.95762        0.59669        1.21191
H         -1.51260        0.16941        2.04745
C          1.04384        1.72149        0.39639
H          2.03520        2.13624        0.58649
C         -0.76922        1.17932       -1.13156
H         -1.18847        1.18826       -2.14245
C          0.49661        1.73065       -0.89679
H          1.06753        2.16018       -1.72292
C         -3.41181       -0.96834        0.36990
H         -4.35135       -1.41824        0.04505
H         -3.04278       -1.27683        1.35307
H          0.05996       -1.63557        1.24018
C          2.81785       -0.63795        0.18574
H          3.45554        0.12298       -0.28894
H          2.97881       -0.61259        1.27998
H          3.13383       -1.64551       -0.17065
27
3-Zr-NMe2.log	Energy: -307992.7672935
Zr         0.69508        0.48390       -0.69389
C         -0.42617        1.63377        1.32823
H          0.07404        1.38148        2.27141
C         -1.29573        0.58113        0.78148
C         -2.81635       -0.32273       -0.89414
H         -3.48268       -0.17294       -1.74622
C         -2.12890        0.76018       -0.35670
H         -2.28361        1.76054       -0.77209
C         -2.66992       -1.60357       -0.34312
H         -3.20550       -2.44907       -0.78013
C         -1.16553       -0.71643        1.31822
H         -0.52069       -0.86703        2.18799
C         -1.84182       -1.79752        0.75669
H         -1.72042       -2.79329        1.18911
C         -0.14571        2.82448        0.74417
H          0.55230        3.52337        1.20501
H         -0.65938        3.18261       -0.15633
H          1.59109        2.05719       -0.98738
N          1.81895       -0.98915       -0.03017
C          3.06715       -0.39819        0.42305
H          3.92843       -0.71407       -0.18678
H          3.00455        0.70588        0.34882
H          3.25506       -0.62996        1.48409
C          1.72428       -2.42042        0.13626
H          0.81078       -2.82676       -0.31804
H          2.58989       -2.91099       -0.33969
H          1.74256       -2.68148        1.20848
23
3-Zr-OMe.log	Energy: -295829.2168607
Zr        -0.41670       -0.97734       -0.62018
C          1.63108        1.84956        0.37839
H          2.27020        1.60317        1.23278
C          0.25886        1.36145        0.46365
C         -2.05029        1.21296       -0.35994
H         -2.79997        1.50355       -1.09944
C         -0.73402        1.66629       -0.50698
H         -0.48642        2.32245       -1.34190
C         -2.39292        0.33812        0.67883
H         -3.41110       -0.04526        0.77382
C         -0.11109        0.48887        1.51166
H          0.64001        0.20413        2.25287
C         -1.40601       -0.03781        1.60812
H         -1.65030       -0.72266        2.42303
C          2.12820        2.56665       -0.63708
H          3.16271        2.91149       -0.62252
H          1.53829        2.84743       -1.51436
H          0.33526        0.02343       -1.91378
O          1.21875       -1.60589       -0.00920
C          2.48728       -1.70073        0.60108
H          3.05778       -2.50860        0.12391
H          3.02325       -0.74920        0.46774
H          2.37200       -1.92134        1.67245
27
3-Zr-PMe2.log	Energy: -487799.6976457
Zr        -0.01651       -0.53010        0.60517
C          3.44864       -0.54417       -0.14831
H          4.13535       -0.41128        0.69453
C          2.28173        0.33276       -0.15750
C          0.25543        1.23062       -1.21618
H         -0.39194        1.29076       -2.09236
C          1.40516        0.42164       -1.26793
H          1.64301       -0.10677       -2.19000
C         -0.05269        1.95725       -0.04988
H         -0.93636        2.59690       -0.01604
C          1.92255        1.03386        1.02401
H          2.56657        0.94869        1.90371
C          0.78045        1.85453        1.07213
H          0.53573        2.39609        1.98808
C          3.72416       -1.45271       -1.09291
H          4.63046       -2.05739       -1.03744
H          3.06940       -1.64002       -1.94987
H          0.29415       -1.55218       -0.86891
P         -2.33243       -0.20857       -0.11230
C         -3.43232       -1.63641        0.19460
H         -4.26068       -1.31782        0.84820
H         -3.84940       -1.99889       -0.75782
H         -2.91049       -2.47128        0.68447
C         -3.35349        0.97437       -1.03455
H         -3.60132        0.55020       -2.02020
H         -4.29443        1.12958       -0.48293
H         -2.86096        1.94568       -1.16655
21
4-Ba-BF2.log	Energy: -351221.2709024
Ba        -0.51517        0.20485        0.09042
C          1.62519       -2.01996        0.51542
H          1.63070       -2.36719        1.55567
C          2.20678       -0.77885        0.24447
C          2.61951        1.07439       -1.34993
H          2.71102        1.40673       -2.38970
C          2.35200       -0.26861       -1.09832
H          2.26231       -0.95925       -1.94275
C          2.77159        2.00248       -0.31483
H          2.99326        3.05148       -0.52194
C          2.49417        0.18106        1.28405
H          2.48234       -0.16505        2.32444
C          2.74973        1.51019        1.00738
H          2.94340        2.19586        1.83915
C          1.35121       -3.02321       -0.56155
H          0.88060       -3.92883       -0.15207
H          2.25624       -3.35448       -1.11054
H          0.66392       -2.64775       -1.35179
B         -3.67428        0.14811       -0.04617
F         -4.48480       -0.86468        0.37353
F         -4.47341        1.14149       -0.53391
19
4-Ba-F.log	Energy: -273054.5017714
Ba         1.14361       -0.08277       -0.17012
C         -1.19219        1.90679        0.76889
H         -1.02367        2.15836        1.82284
C         -1.63231        0.61935        0.46837
C         -2.11568       -1.12164       -1.22611
H         -2.37567       -1.36697       -2.26189
C         -1.98463        0.21495       -0.87310
H         -2.15635        0.98341       -1.63318
C         -1.93054       -2.15676       -0.29953
H         -2.05145       -3.20338       -0.58657
C         -1.57189       -0.46497        1.42236
H         -1.38826       -0.21814        2.47497
C         -1.70083       -1.78765        1.04212
H         -1.62382       -2.56658        1.80841
C         -1.25339        3.02426       -0.22509
H         -0.83077        3.95085        0.19059
H         -2.28003        3.27000       -0.56680
H         -0.68702        2.81283       -1.15883
F          3.40706       -0.28792        0.32997
19
4-Ba-H.log	Energy: -210767.3342522
Ba         1.31901       -0.57836       -0.01547
C         -0.12900        1.96460        0.69642
H         -0.02248        2.23196        1.75429
C         -1.11354        1.02647        0.35531
C         -2.21199       -0.39462       -1.35060
H         -2.42596       -0.58355       -2.40820
C         -1.42778        0.70788       -1.01244
H         -1.07696        1.37121       -1.80993
C         -2.73249       -1.25184       -0.38094
H         -3.35148       -2.10895       -0.65444
C         -1.72132        0.15829        1.33005
H         -1.55735        0.37907        2.39166
C         -2.48707       -0.93368        0.96987
H         -2.91969       -1.55905        1.75786
C          0.47887        2.87278       -0.32564
H          1.20653        3.55877        0.13237
H         -0.25463        3.50392       -0.86884
H          1.02903        2.33976       -1.13686
H          3.57458       -1.64447        0.01605
22
4-Ba-Me.log	Energy: -235396.9296305
Ba        -1.17654        0.00126       -0.28155
C          0.95552       -1.80451        0.92555
H          0.74406       -1.95930        1.99042
C          1.59688       -0.61225        0.55621
C          2.48971        0.89169       -1.19702
H          2.85061        1.01362       -2.22417
C          2.06970       -0.36957       -0.78151
H          2.13596       -1.20655       -1.48419
C          2.47097        1.99447       -0.34023
H          2.80817        2.97820       -0.67387
C          1.64687        0.53361        1.42628
H          1.33782        0.40319        2.47065
C          2.05865        1.77895        0.98818
H          2.06797        2.61259        1.69819
C          0.93680       -2.99879        0.02196
H          0.41062       -3.84462        0.48924
H          1.94276       -3.37065       -0.26436
H          0.42529       -2.81395       -0.95143
C         -3.66508        1.01513        0.52475
H         -3.68775        1.35340        1.58352
H         -4.00325        1.89999       -0.05851
H         -4.50618        0.29123        0.44633
27
4-Ba-NMe2.log	Energy: -294734.2122141
Ba        -0.50828       -0.44213       -0.40538
N         -2.93815       -0.22603        0.14885
C          2.46952       -1.36630        0.91481
H          2.30059       -1.71124        1.94173
C          2.22984       -0.02719        0.63281
C          1.96314        1.78456       -1.03479
H          2.18458        2.17224       -2.03550
C          2.50385        0.56282       -0.66138
H          3.14093        0.02346       -1.36875
C          1.14053        2.53183       -0.17581
H          0.73715        3.50062       -0.47726
C          1.52082        0.84642        1.54519
H          1.36509        0.50008        2.57358
C          0.99115        2.05755        1.14555
H          0.43042        2.65520        1.87213
C          3.21224       -2.26600       -0.02234
H          3.24301       -3.29842        0.35614
H          4.26508       -1.96239       -0.19684
H          2.75527       -2.31463       -1.03331
C         -3.32146        1.13871       -0.02989
H         -2.47859        1.76162       -0.40722
H         -4.15541        1.28713       -0.76183
H         -3.66509        1.64073        0.90925
C         -4.03821       -0.97840        0.65965
H         -3.76915       -2.03911        0.81970
H         -4.42081       -0.59918        1.64010
H         -4.93060       -0.97853       -0.01532
23
4-Ba-OMe.log	Energy: -282588.3610536
Ba         0.83081       -0.15900        0.18088
C         -1.68286        1.96876        0.58851
H         -1.80609        2.25274        1.64026
C         -2.03438        0.67472        0.21794
C         -2.07232       -1.12780       -1.48474
H         -2.03482       -1.41256       -2.54224
C         -2.00795        0.22155       -1.15612
H         -1.93907        0.96117       -1.95989
C         -2.18875       -2.12574       -0.50883
H         -2.25951       -3.18105       -0.78062
C         -2.29254       -0.37046        1.18376
H         -2.41765       -0.08164        2.23420
C         -2.34559       -1.70303        0.83042
H         -2.52297       -2.44991        1.61207
C         -1.44634        3.05299       -0.41632
H         -1.13714        3.98921        0.07133
H         -2.33567        3.29581       -1.03412
H         -0.64910        2.80617       -1.15057
O          3.14925       -0.09198       -0.11144
C          4.50034       -0.01744       -0.29746
H          4.94744       -0.97365       -0.65627
H          4.79953        0.75107       -1.04749
H          5.05820        0.24138        0.63244
27
4-Ba-PMe2.log	Energy: -474552.8675695
Ba         0.25252       -0.03184       -0.14303
C         -2.10006       -1.91128       -0.44631
H         -2.17127       -2.29166       -1.47274
C         -2.59123       -0.62059       -0.20112
C         -2.89886        1.28819        1.34658
H         -2.96491        1.64965        2.37837
C         -2.69053       -0.07140        1.12640
H         -2.62257       -0.74268        1.98838
C         -3.02658        2.19474        0.29158
H         -3.19601        3.25783        0.47498
C         -2.80761        0.33029       -1.26060
H         -2.80146       -0.03794       -2.29378
C         -3.00833        1.67658       -1.01746
H         -3.15901        2.35143       -1.86656
C         -1.91533       -2.90569        0.65989
H         -1.55766       -3.87068        0.27174
H         -2.83924       -3.11812        1.23627
H         -1.17416       -2.58962        1.42812
P          3.36646        0.19092        0.03894
C          4.66636       -1.12617       -0.21563
H          4.19546       -2.08716       -0.48013
H          5.36479       -0.86863       -1.03222
H          5.26872       -1.29680        0.69490
C          4.50326        1.61096        0.45823
H          3.92163        2.52657        0.65325
H          5.10681        1.40653        1.36087
H          5.20423        1.83702       -0.36546
21
4-Ca-BF2.log	Energy: -760375.8541641
Ca         0.46730        0.43467       -0.26136
C         -2.45282        1.33477        0.63355
H         -2.44319        1.71042        1.66303
C         -2.00087        0.04675        0.41697
C         -1.20997       -1.69314       -1.16643
H         -1.20841       -2.09952       -2.18326
C         -1.99016       -0.57709       -0.89889
H         -2.59888       -0.14528       -1.69779
C         -0.40034       -2.29429       -0.18598
H          0.20952       -3.16988       -0.41195
C         -1.31542       -0.72209        1.44446
H         -1.37854       -0.36836        2.47904
C         -0.54822       -1.82823        1.14349
H         -0.01306       -2.33541        1.95230
C         -3.17546        2.13325       -0.40408
H         -3.34781        3.16474       -0.06522
H         -4.16760        1.71627       -0.66867
H         -2.62096        2.20222       -1.36084
B          3.15597        0.51286       -0.06430
F          3.89620        1.61321        0.23283
F          3.99297       -0.53904       -0.23911
19
4-Ca-F.log	Energy: -682208.3785942
Ca        -1.10615       -0.78761       -0.01608
C          2.08525       -0.68659        0.66491
H          2.26308       -0.88517        1.72773
C          1.23908        0.35300        0.33905
C         -0.13682        1.54213       -1.35163
H         -0.33154        1.76835       -2.40544
C          0.94539        0.73584       -1.03622
H          1.58833        0.36541       -1.83927
C         -1.01088        2.04392       -0.36740
H         -1.85053        2.68876       -0.63160
C          0.44052        1.05687        1.33318
H          0.69169        0.91342        2.38948
C         -0.62969        1.85227        0.98498
H         -1.21531        2.32656        1.77924
C          2.91826       -1.41254       -0.34214
H          3.44331       -2.26330        0.11479
H          3.69361       -0.77588       -0.81280
H          2.32236       -1.82189       -1.18158
F         -2.62096       -2.16371       -0.01859
19
4-Ca-H.log	Energy: -619921.8460035
Ca         0.58023        1.57636       -0.13502
C         -2.01016       -0.13601        0.67744
H         -2.25959        0.02492        1.73236
C         -0.74271       -0.59944        0.38225
C          1.04786       -1.00781       -1.28738
H          1.32810       -1.18393       -2.33122
C         -0.29753       -0.88331       -0.97469
H         -1.04262       -0.98635       -1.76828
C          2.05906       -0.87500       -0.31780
H          3.11323       -0.97314       -0.58032
C          0.31506       -0.67095        1.37970
H          0.03368       -0.58065        2.43435
C          1.64418       -0.79349        1.03322
H          2.39838       -0.79481        1.82651
C         -3.11403       -0.07206       -0.32918
H         -4.00338        0.42328        0.08583
H         -3.44311       -1.06836       -0.68621
H         -2.83461        0.49067       -1.24167
H          1.69494        3.34962       -0.15235
22
4-Ca-Me.log	Energy: -644554.3646805
Ca         1.06364       -0.72803       -0.02584
C         -2.09841       -0.86405       -0.65502
H         -2.27531       -1.06097       -1.71850
C         -1.34539        0.24557       -0.32440
C         -0.03560        1.50803        1.36445
H          0.15842        1.73335        2.41837
C         -1.06583        0.63418        1.05168
H         -1.66951        0.20871        1.85787
C          0.78692        2.08176        0.37609
H          1.58953        2.77248        0.63831
C         -0.61734        1.02073       -1.31874
H         -0.86828        0.86897       -2.37407
C          0.40192        1.88265       -0.97318
H          0.94491        2.40398       -1.76804
C         -2.85449       -1.67257        0.35052
H         -3.28572       -2.57445       -0.10718
H         -3.69439       -1.12264        0.81993
H         -2.22073       -2.01665        1.19169
C          3.30647       -1.68622        0.03381
H          3.78532       -1.64840        1.03480
H          3.37727       -2.75084       -0.27365
H          4.01617       -1.15341       -0.63402
27
4-Ca-NMe2.log	Energy: -703890.7121784
Ca         0.59878       -0.30504       -0.05920
C         -2.47932       -1.40611       -0.49252
H         -2.62569       -1.75153       -1.52217
C         -2.04010       -0.11092       -0.30675
C         -1.09624        1.63328        1.18556
H         -0.95202        2.01588        2.20162
C         -1.84395        0.47926        1.01156
H         -2.28724       -0.00856        1.88378
C         -0.48733        2.30300        0.10560
H          0.09191        3.21484        0.25874
C         -1.58514        0.72855       -1.40643
H         -1.81376        0.40629       -2.42799
C         -0.83575        1.86650       -1.19747
H         -0.48095        2.43240       -2.06488
C         -2.96352       -2.27739        0.62193
H         -3.15808       -3.30108        0.27117
H         -3.90315       -1.91795        1.08713
H         -2.23517       -2.36013        1.45251
N          2.78412       -0.53005       -0.03022
C          3.32111        0.25515        1.04188
H          2.52122        0.78072        1.61013
H          3.88725       -0.34256        1.79738
H          4.02446        1.05484        0.70543
C          3.84090       -1.18377       -0.73425
H          3.45841       -1.79770       -1.56909
H          4.58086       -0.47291       -1.17540
H          4.44360       -1.86681       -0.08749
23
4-Ca-OMe.log	Energy: -691744.1500101
Ca        -0.94692       -0.12968       -0.18483
C          0.71627        1.92463       -0.62002
H          0.76961        2.25289       -1.66502
C          1.40826        0.75226       -0.27655
C          1.85944       -1.01686        1.39943
H          1.90615       -1.31083        2.45316
C          1.49890        0.29355        1.08722
H          1.30262        0.99770        1.90161
C          2.15589       -1.95479        0.41070
H          2.43342       -2.97936        0.66578
C          1.80009       -0.22160       -1.26594
H          1.79813        0.08385       -2.31867
C          2.14414       -1.51649       -0.92862
H          2.41594       -2.21505       -1.72652
C          0.31453        2.93501        0.41316
H         -0.21655        3.78039       -0.04729
H          1.16344        3.36158        0.98545
H         -0.37239        2.52700        1.18684
O         -2.96195       -0.50123       -0.01120
C         -4.29694       -0.75794        0.10275
H         -4.53833       -1.84350        0.03927
H         -4.72663       -0.41066        1.06943
H         -4.90487       -0.26717       -0.69068
27
4-Ca-PMe2.log	Energy: -883705.8255622
Ca        -0.07766       -0.38298       -0.76592
C          2.74401       -1.29654        0.50741
H          2.56452       -1.97554        1.34860
C          2.14157       -0.05396        0.54893
C          1.45403        2.02151       -0.62376
H          1.61453        2.72593       -1.44690
C          2.32511        0.95190       -0.48821
H          3.15837        0.84676       -1.18832
C          0.34966        2.20418        0.23142
H         -0.32784        3.05083        0.11140
C          1.12777        0.29070        1.53558
H          1.01301       -0.36357        2.40642
C          0.27458        1.36152        1.36760
H         -0.50456        1.53860        2.11570
C          3.79032       -1.66892       -0.49325
H          4.05375       -2.73345       -0.41569
H          4.73373       -1.09938       -0.37715
H          3.46792       -1.49663       -1.53908
P         -2.88084       -0.81222       -0.62580
C         -3.56274        0.92270       -0.38690
H         -4.64403        0.89594       -0.16407
H         -3.07442        1.48117        0.43223
H         -3.44069        1.51182       -1.31110
C         -3.06285       -1.39132        1.15516
H         -2.65779       -2.41072        1.27043
H         -2.55278       -0.74227        1.89095
H         -4.12675       -1.43731        1.44818
21
4-Mg-BF2.log	Energy: -460734.1161815
Mg         1.30204       -0.62750       -0.33028
C         -0.55073       -1.62902       -0.67539
H         -0.62481       -1.81221       -1.76205
C         -1.41443       -0.48225       -0.31848
C         -2.79200        0.76360        1.27453
H         -3.26703        0.81497        2.25865
C         -2.04378       -0.36288        0.93874
H         -1.95596       -1.17477        1.66603
C         -2.94960        1.81401        0.37417
H         -3.54047        2.69354        0.64022
C         -1.59397        0.59673       -1.21641
H         -1.14005        0.53271       -2.21327
C         -2.34257        1.71677       -0.87968
H         -2.46161        2.52358       -1.60867
C         -0.77695       -2.91355        0.10064
H         -0.17600       -3.73626       -0.31575
H         -1.83444       -3.24420        0.08313
H         -0.49672       -2.83823        1.16572
B          3.25989        0.45350        0.15410
F          3.77529        0.55615        1.38799
F          4.04219        1.05307       -0.75576
19
4-Mg-F.log	Energy: -382555.7652180
Mg         2.19575        0.46361        0.05550
C          0.84166       -0.98655       -0.70057
H          0.95329       -0.94383       -1.79992
C         -0.47792       -0.40640       -0.34559
C         -2.44985       -0.26099        1.09104
H         -3.01255       -0.64349        1.94762
C         -1.23948       -0.86120        0.74794
H         -0.88386       -1.70733        1.34213
C         -2.95199        0.80708        0.35348
H         -3.90253        1.27356        0.62272
C         -1.01335        0.67025       -1.08516
H         -0.46121        1.03695       -1.95916
C         -2.22062        1.26574       -0.74417
H         -2.60163        2.09505       -1.34713
C          1.09295       -2.40627       -0.21693
H          2.03043       -2.80718       -0.63210
H          0.28436       -3.10340       -0.51228
H          1.18341       -2.48594        0.87999
F          3.39699        1.64359        0.68799
19
4-Mg-H.log	Energy: -320278.5945446
Mg        -1.98555       -1.36881        0.72565
C         -1.52099        0.24910       -0.59064
H         -1.72918       -0.13582       -1.60563
C         -0.06303        0.19321       -0.34651
C          1.98139        1.01007        0.71900
H          2.47667        1.76988        1.33082
C          0.62268        1.14241        0.44027
H          0.08361        2.00854        0.83345
C          2.71425       -0.06602        0.22465
H          3.77982       -0.16381        0.44493
C          0.70528       -0.88772       -0.84046
H          0.21438       -1.63705       -1.47515
C          2.05992       -1.01511       -0.56308
H          2.61572       -1.86429       -0.97089
C         -2.19467        1.59040       -0.37916
H         -3.25044        1.55487       -0.68799
H         -1.71695        2.40707       -0.95657
H         -2.19351        1.91694        0.67527
H         -2.28258       -2.72872        1.71951
22
4-Mg-Me.log	Energy: -344915.2421310
Mg         2.12078        0.25761        0.04286
C          0.74704       -1.22971       -0.65603
H          0.88030       -1.25199       -1.75305
C         -0.49618       -0.49386       -0.34111
C         -2.43291       -0.04153        1.08367
H         -3.03804       -0.31635        1.95277
C         -1.30927       -0.80324        0.76923
H         -1.06211       -1.66476        1.39557
C         -2.79778        1.05321        0.30420
H         -3.68104        1.64616        0.55301
C         -0.89321        0.61743       -1.12127
H         -0.29999        0.87826       -2.00685
C         -2.01474        1.37333       -0.80712
H         -2.28723        2.22191       -1.44136
C          0.87004       -2.62710       -0.07836
H          1.76521       -3.13709       -0.46603
H          0.00126       -3.27101       -0.32133
H          0.96337       -2.63915        1.02154
C          3.38926        1.82216        0.58974
H          3.39659        2.63381       -0.16065
H          3.09961        2.28838        1.54906
H          4.43928        1.49629        0.70525
27
4-Mg-NMe2.log	Energy: -404244.5892236
Mg         1.29438       -0.90401       -0.22375
N          2.68747        0.37860        0.10860
C         -0.58995       -1.84073       -0.52358
H         -0.66641       -2.11441       -1.59054
C         -1.32044       -0.57235       -0.29494
C         -2.51557        0.99275        1.15599
H         -2.97587        1.20266        2.12589
C         -1.92789       -0.25148        0.93740
H         -1.94544       -0.99366        1.74025
C         -2.52950        1.96351        0.15785
H         -2.99057        2.93814        0.33419
C         -1.35837        0.42636       -1.29607
H         -0.91202        0.20899       -2.27435
C         -1.94748        1.66431       -1.07574
H         -1.95539        2.40713       -1.87843
C         -0.97108       -3.01248        0.36058
H         -0.45908       -3.93150        0.03733
H         -2.05845       -3.22515        0.34384
H         -0.70148       -2.86829        1.42091
C          4.10621        0.20223        0.02803
H          4.58600        0.89485       -0.70203
H          4.62101        0.39066        0.99884
H          4.38124       -0.82122       -0.28138
C          2.36985        1.72026        0.51055
H          2.75824        2.48634       -0.19955
H          1.27944        1.88373        0.58515
H          2.79918        1.98547        1.50428
23
4-Mg-OMe.log	Energy: -392092.3138552
Mg        -1.78977        0.17071       -0.22693
C         -0.03872        1.29239       -0.67677
H         -0.04488        1.40645       -1.77671
C          1.10627        0.42336       -0.30737
C          2.85045       -0.29190        1.24840
H          3.37289       -0.14600        2.19842
C          1.81083        0.56983        0.90266
H          1.54480        1.37701        1.59056
C          3.23507       -1.32415        0.39759
H          4.05317       -1.99569        0.66871
C          1.52179       -0.62317       -1.15828
H          1.01206       -0.75450       -2.12036
C          2.55996       -1.47904       -0.81512
H          2.85338       -2.27456       -1.50631
C         -0.05600        2.66848       -0.02548
H         -0.84630        3.30257       -0.45656
H          0.90084        3.21119       -0.15615
H         -0.24615        2.63828        1.06127
O         -3.36847       -0.58788        0.19940
C         -4.55466       -1.21490        0.44422
H         -4.46960       -2.32274        0.41742
H         -4.97303       -0.96349        1.44253
H         -5.34203       -0.94924       -0.29396
27
4-Mg-PMe2.log	Energy: -584061.4337272
Mg        -0.87162        1.13155       -0.88812
P         -2.88936       -0.23328       -0.43350
C          1.08320        1.92324       -0.54604
H          1.56191        2.26682       -1.47720
C          1.56838        0.57483       -0.18875
C          1.91870       -1.22202        1.43678
H          1.91463       -1.55206        2.47962
C          1.57997        0.09693        1.14038
H          1.32475        0.77429        1.96040
C          2.26713       -2.11648        0.42839
H          2.53297       -3.14914        0.66532
C          1.93512       -0.35249       -1.19407
H          1.95573       -0.01437       -2.23714
C          2.27690       -1.66369       -0.89322
H          2.55959       -2.34425       -1.70150
C          1.13793        2.98114        0.53933
H          0.85848        3.96726        0.13907
H          2.14477        3.08606        0.99024
H          0.44562        2.78592        1.37838
C         -2.92764        0.08403        1.42030
H         -3.32011        1.09161        1.63051
H         -3.61167       -0.63604        1.90092
H         -1.94704       -0.01641        1.91699
C         -2.01796       -1.89733       -0.37318
H         -1.75559       -2.23022       -1.39005
H         -1.09604       -1.90307        0.23374
H         -2.69869       -2.65475        0.05118
21
4-Na-BF2.log	Energy: -437063.4473338
Na        -0.85831        0.18816       -0.29760
C          1.14634        1.86179       -0.73775
H          1.20977        2.11841       -1.80121
C          1.67676        0.63748       -0.31964
C          2.15538       -1.02524        1.45700
H          2.17706       -1.26317        2.52688
C          1.73735        0.24345        1.06847
H          1.46513        0.96901        1.84231
C          2.54652       -1.99463        0.53014
H          2.86798       -2.98978        0.84729
C          2.10416       -0.38479       -1.24525
H          2.09278       -0.14474       -2.31556
C          2.51439       -1.63537       -0.83224
H          2.82154       -2.36574       -1.58970
C          0.73822        2.92660        0.23329
H          0.33505        3.80694       -0.29056
H          1.56459        3.29308        0.88170
H         -0.05517        2.60719        0.94679
B         -3.41176       -0.37398       -0.00852
F         -4.19385       -1.05688       -0.90278
F         -4.21652       -0.05498        1.05214
19
4-Na-F.log	Energy: -358884.4529447
Na         1.58584       -0.79726        0.01061
C          0.68622        1.61956        0.71249
H          0.90328        1.76449        1.77701
C         -0.40481        0.81749        0.36565
C         -1.87386       -0.23348       -1.33315
H         -2.16815       -0.31468       -2.38615
C         -0.85264        0.64843       -0.99688
H         -0.39042        1.24689       -1.78885
C         -2.53206       -1.00927       -0.37505
H         -3.32847       -1.70411       -0.65267
C         -1.11415        0.00623        1.32711
H         -0.82860        0.09369        2.38271
C         -2.12451       -0.86087        0.96526
H         -2.61903       -1.44839        1.74744
C          1.37668        2.50008       -0.28347
H          2.21317        3.04445        0.18146
H          0.71744        3.26751       -0.74686
H          1.81339        1.94768       -1.14486
F          3.03090       -2.22852       -0.19752
19
4-Na-H.log	Energy: -296605.0220876
Na        -1.11326        1.85732       -0.31661
C         -1.53136       -0.55304        0.71883
H         -1.79946       -0.46009        1.77737
C         -0.18069       -0.47031        0.36996
C          1.63072       -0.47944       -1.32387
H          1.93063       -0.65206       -2.36410
C          0.29743       -0.67329       -0.97826
H         -0.40346       -1.01149       -1.74890
C          2.59012       -0.07880       -0.39051
H          3.63380        0.07466       -0.67578
C          0.84227       -0.07161        1.30774
H          0.54612        0.09095        2.35138
C          2.15741        0.11520        0.93664
H          2.88172        0.42157        1.70030
C         -2.58075       -1.00876       -0.24743
H         -3.58146       -0.97892        0.21033
H         -2.43392       -2.04561       -0.62342
H         -2.64750       -0.38505       -1.16756
H         -1.90344        3.65895       -0.95640
22
4-Na-Me.log	Energy: -321235.0974498
Na         1.59978       -0.61232        0.25117
C          0.41163        1.73976        0.60846
H          0.49930        2.06023        1.65268
C         -0.58493        0.81685        0.28098
C         -1.77439       -0.59778       -1.37264
H         -1.92842       -0.87104       -2.42314
C         -0.84978        0.39787       -1.07584
H         -0.32231        0.89062       -1.89941
C         -2.50807       -1.25124       -0.37911
H         -3.23059       -2.03338       -0.62523
C         -1.36844        0.12590        1.27790
H         -1.22210        0.40472        2.32868
C         -2.28176       -0.85569        0.95467
H         -2.84393       -1.33822        1.76274
C          1.18922        2.48072       -0.43551
H          1.93337        3.14857        0.02510
H          0.56464        3.11351       -1.10424
H          1.76064        1.82160       -1.12781
C          3.63121       -1.87849       -0.03897
H          3.72730       -2.72099        0.68059
H          3.72447       -2.33804       -1.04703
H          4.55183       -1.26943        0.09463
27
4-Na-NMe2.log	Energy: -380566.3954518
Na         0.69841        0.29306        0.19949
N          2.90469        0.41829        0.03503
C         -2.24254        1.56354        0.60254
H         -2.38236        1.82830        1.65666
C         -1.92033        0.25134        0.29070
C         -1.23857       -1.47970       -1.35442
H         -1.09205       -1.75908       -2.40417
C         -1.72979       -0.21274       -1.07112
H         -1.96157        0.46318       -1.89989
C         -0.91249       -2.40016       -0.34762
H         -0.51315       -3.38843       -0.58514
C         -1.64435       -0.75340        1.30028
H         -1.80615       -0.48344        2.35059
C         -1.15630       -2.00537        0.98596
H         -0.94336       -2.70622        1.80131
C         -2.51597        2.60000       -0.44088
H         -2.70395        3.58418        0.01574
H         -3.39811        2.37645       -1.07925
H         -1.67275        2.74096       -1.15013
C          3.59560       -0.80578       -0.17102
H          2.90701       -1.67359       -0.22013
H          4.19934       -0.83920       -1.12337
H          4.34643       -1.05368        0.63382
C          3.85329        1.47042        0.08379
H          3.37877        2.45808        0.24503
H          4.62148        1.35806        0.90322
H          4.47373        1.57390       -0.85316
23
4-Na-OMe.log	Energy: -368417.5708452
Na        -1.12562        0.02906        0.01069
C          1.85476        1.61438       -0.67067
H          1.88439        1.88941       -1.73086
C          1.55082        0.30586       -0.33954
C          1.07707       -1.45834        1.34632
H          1.03087       -1.74716        2.40299
C          1.47414       -0.16616        1.03259
H          1.73651        0.51871        1.84467
C          0.72118       -2.39521        0.36281
H          0.40160       -3.40634        0.62418
C          1.21243       -0.70180       -1.32884
H          1.26694       -0.42005       -2.38693
C          0.82015       -1.97820       -0.98427
H          0.56714       -2.68282       -1.78492
C          2.19825        2.65141        0.34955
H          2.39547        3.62584       -0.12347
H          3.10048        2.40592        0.94992
H          1.39122        2.82469        1.09353
O         -3.15232        0.40929        0.01925
C         -4.47120        0.65646        0.02528
H         -5.12029       -0.25897       -0.08461
H         -4.85434        1.14820        0.96435
H         -4.82521        1.33831       -0.79986
27
4-Na-PMe2.log	Energy: -560393.4399587
Na        -0.21252        0.73458       -0.34914
C          3.02005        0.95086       -0.72705
H          3.27757        0.99005       -1.79141
C          2.25792       -0.11503       -0.27355
C          0.97855       -1.25632        1.52444
H          0.71319       -1.31184        2.58664
C          1.87830       -0.27922        1.11818
H          2.30328        0.39537        1.86758
C          0.38947       -2.15451        0.62309
H         -0.33448       -2.90254        0.95299
C          1.68488       -1.10807       -1.16299
H          1.95986       -1.06664       -2.22353
C          0.79170       -2.06563       -0.72765
H          0.37539       -2.76766       -1.45910
C          3.60520        1.97582        0.19094
H          4.13335        2.75988       -0.37347
H          4.33847        1.56422        0.91805
H          2.84395        2.49618        0.81036
P         -2.96893        1.15101       -0.27927
C         -3.21145        0.47923        1.46985
H         -2.93711        1.24858        2.21209
H         -4.26635        0.20613        1.66495
H         -2.60258       -0.41979        1.68684
C         -3.44178       -0.45260       -1.15885
H         -3.31867       -0.33687       -2.24942
H         -2.83100       -1.32326       -0.84923
H         -4.50024       -0.72459       -0.98218
21
4-Sc-BF2.log	Energy: -812410.7081384
Sc         0.04412       -0.32879       -0.81884
C          1.89328       -1.25770        0.48968
H          1.52918       -2.03384        1.17567
C          1.52700        0.06481        0.79410
C          0.93471        2.09569       -0.47861
H          1.19249        2.82898       -1.24671
C          1.86708        1.12508       -0.12926
H          2.83996        1.10501       -0.62486
C         -0.36841        2.05757        0.03997
H         -1.12882        2.76429       -0.29224
C          0.32767        0.28218        1.55742
H          0.06006       -0.44978        2.32528
C         -0.60735        1.22030        1.15851
H         -1.56681        1.27131        1.67909
C          3.03409       -1.61647       -0.40838
H          3.02309       -2.68807       -0.64712
H          4.01622       -1.39741        0.04651
H          3.02465       -1.06719       -1.36761
B         -2.29734       -0.69578       -0.24352
F         -3.31827       -0.20360       -0.95249
F         -2.69043       -1.32734        0.86632
19
4-Sc-F.log	Energy: -734243.7730236
Sc        -0.33409       -0.76960       -0.69326
C          1.83852       -0.27057        0.60543
H          1.89560       -1.06473        1.36125
C          0.76596        0.61282        0.72227
C         -0.77947        1.84688       -0.72355
H         -0.95062        2.53691       -1.55381
C          0.50431        1.64282       -0.26714
H          1.34253        2.15960       -0.74001
C         -1.87630        1.10148       -0.20071
H         -2.88254        1.24995       -0.59367
C         -0.39371        0.20078        1.49150
H         -0.23453       -0.45421        2.35226
C         -1.67529        0.44618        1.03558
H         -2.52516        0.00806        1.56336
C          3.06306       -0.01454       -0.20400
H          3.59115       -0.94911       -0.43615
H          3.77864        0.62494        0.34255
H          2.85256        0.50410       -1.15332
F         -0.94826       -2.42766       -0.14893
19
4-Sc-H.log	Energy: -671958.7559016
Sc        -0.18674       -0.79646       -0.99911
C          1.80000       -0.36348        0.54171
H          2.00620       -1.28891        1.09581
C          0.57996        0.25942        0.83269
C         -1.17192        1.51907       -0.35318
H         -1.44921        2.34335       -1.01506
C          0.14196        1.41280        0.07421
H          0.88016        2.14587       -0.25727
C         -2.11586        0.51353       -0.05922
H         -3.13027        0.56570       -0.45482
C         -0.48314       -0.52859        1.41196
H         -0.21616       -1.35067        2.08089
C         -1.78316       -0.41593        0.95563
H         -2.53806       -1.11921        1.31130
C          2.97150        0.31137       -0.09392
H          3.72423       -0.42448       -0.40578
H          3.47351        1.00303        0.60561
H          2.71074        0.91276       -0.98177
H         -1.17572       -2.31090       -0.85698
27
4-Sc-NMe2.log	Energy: -755944.9420576
Sc        -0.23124       -0.19510       -0.65272
N         -2.11472       -0.62082       -0.37059
C          1.87674       -1.30666        0.50276
H          1.52443       -1.98720        1.28765
C          1.60809        0.04518        0.67878
C          1.09625        2.03396       -0.67064
H          1.33473        2.68936       -1.51237
C          1.97282        1.02266       -0.33487
H          2.89172        0.88020       -0.90748
C         -0.15323        2.17283       -0.01137
H         -0.85253        2.95683       -0.30290
C          0.53966        0.45991        1.57081
H          0.32414       -0.15881        2.44665
C         -0.31755        1.48299        1.21642
H         -1.19037        1.69267        1.83939
C          2.86354       -1.83955       -0.48406
H          2.76295       -2.92717       -0.59437
H          3.90801       -1.64337       -0.18369
H          2.74999       -1.39342       -1.48845
C         -3.37466        0.06378       -0.43225
H         -3.29519        0.98633       -1.02737
H         -4.16494       -0.56238       -0.88790
H         -3.73280        0.34483        0.57909
C         -2.14358       -1.80126        0.45836
H         -1.12873       -2.25529        0.55831
H         -2.49346       -1.58314        1.48758
H         -2.78745       -2.59963        0.04349
23
4-Sc-OMe.log	Energy: -743791.5360513
Sc        -0.43192       -0.03888       -0.76367
C          0.98433       -1.64805        0.64357
H          0.31317       -2.12097        1.37001
C          1.20009       -0.27710        0.78401
C          1.57918        1.66877       -0.66272
H          2.13565        2.14842       -1.47197
C          2.00942        0.45197       -0.17422
H          2.88766       -0.03079       -0.60737
C          0.37926        2.26746       -0.19402
H          0.03576        3.21842       -0.60156
C          0.22727        0.52765        1.49574
H         -0.31032        0.07125        2.33095
C         -0.16782        1.75881        1.00720
H         -0.99417        2.28507        1.49027
C          1.85814       -2.54011       -0.17578
H          1.38023       -3.51368       -0.34588
H          2.82567       -2.74037        0.31896
H          2.11081       -2.11500       -1.16205
O         -2.18529       -0.41089       -0.36869
C         -3.46291       -0.68051        0.10238
H         -4.21452       -0.52368       -0.68890
H         -3.54235       -1.72554        0.44599
H         -3.71676       -0.02290        0.95118
27
4-Sc-PMe2.log	Energy: -935746.6589990
Sc        -0.17103        0.30758       -0.59449
C         -2.27981        1.30835        0.59481
H         -1.94293        1.92745        1.43671
C         -1.99453       -0.05519        0.68290
C         -1.38868       -1.93460       -0.78917
H         -1.58384       -2.52314       -1.68933
C         -2.28873       -0.94876       -0.42551
H         -3.18106       -0.77597       -1.03031
C         -0.16004       -2.09504       -0.10959
H          0.56451       -2.83888       -0.44025
C         -0.94377       -0.51369        1.56742
H         -0.75870        0.04929        2.48639
C         -0.04027       -1.47874        1.16580
H          0.81626       -1.71316        1.80143
C         -3.30287        1.90330       -0.31475
H         -3.13327        2.98033       -0.45065
H         -4.32560        1.79355        0.08788
H         -3.31298        1.43921       -1.31467
P          2.26658        0.46949       -0.37044
C          3.21005        1.92710        0.24570
H          4.15654        2.02800       -0.31009
H          2.63882        2.85624        0.10542
H          3.44900        1.82414        1.31647
C          3.40030       -0.92730        0.01249
H          4.35559       -0.79768       -0.52010
H          3.61584       -0.98013        1.09220
H          2.96481       -1.88329       -0.31061
21
4-Sr-BF2.log	Energy: -354492.7546271
Sr         0.57526       -0.10993       -0.02445
C         -1.38795        1.94990        0.53896
H         -1.30153        2.29322        1.57712
C         -1.98142        0.69937        0.32254
C         -2.53694       -1.14989       -1.23015
H         -2.73896       -1.47530       -2.25616
C         -2.26417        0.19581       -0.99909
H         -2.28099        0.89322       -1.84232
C         -2.56039       -2.08832       -0.19418
H         -2.78042       -3.14020       -0.38672
C         -2.10574       -0.27946        1.37509
H         -1.96619        0.05545        2.40988
C         -2.37198       -1.61171        1.11771
H         -2.44069       -2.30916        1.95897
C         -1.27654        2.97437       -0.55027
H         -0.78239        3.88675       -0.18638
H         -2.25135        3.28754       -0.97653
H         -0.68187        2.62897       -1.42386
B          3.47538       -0.23728       -0.01598
F          4.29721        0.49836        0.77928
F          4.24707       -1.04251       -0.79580
19
4-Sr-F.log	Energy: -276324.2679418
Sr        -1.11885       -0.58355       -0.23385
C          0.14919        2.00536       -0.60800
H          0.15891        2.34005       -1.65245
C          1.07531        1.02221       -0.23775
C          1.89881       -0.59045        1.45359
H          1.98134       -0.87333        2.50849
C          1.24022        0.59406        1.12996
H          0.84267        1.21802        1.93643
C          2.45391       -1.41791        0.47509
H          2.97569       -2.33934        0.74169
C          1.75038        0.19643       -1.20990
H          1.72385        0.51115       -2.25995
C          2.39757       -0.97337       -0.86226
H          2.88052       -1.56456       -1.64737
C         -0.51802        2.88483        0.40677
H         -1.20284        3.59698       -0.07584
H          0.18791        3.48398        1.01780
H         -1.13026        2.32345        1.14554
F         -3.17620       -0.98318        0.43190
19
4-Sr-H.log	Energy: -214038.5412559
Sr         0.92131       -1.23669       -0.13364
C          1.08959        1.51987        0.75098
H          1.34632        1.58746        1.81510
C         -0.22489        1.14878        0.42975
C         -1.89164        0.49445       -1.28387
H         -2.21505        0.52921       -2.32976
C         -0.71632        1.15361       -0.92541
H         -0.16423        1.70798       -1.69098
C         -2.65891       -0.20467       -0.35047
H         -3.57465       -0.72236       -0.64251
C         -1.08682        0.48845        1.37811
H         -0.79027        0.48990        2.43339
C         -2.24158       -0.16739        0.99452
H         -2.84202       -0.67001        1.75917
C          1.96393        2.24404       -0.22798
H          2.94776        2.46878        0.20933
H          1.54483        3.20878       -0.58141
H          2.16281        1.66709       -1.15817
H          1.17462       -3.33556        0.67018
22
4-Sr-Me.log	Energy: -238669.6896423
Sr         1.18167       -0.13645        0.01838
C         -1.88682       -1.51124       -0.66874
H         -1.94642       -1.77429       -1.73100
C         -1.62803       -0.19363       -0.34588
C         -1.01954        1.51689        1.34331
H         -0.98313        1.81912        2.39579
C         -1.57692        0.28890        1.02636
H         -1.98086       -0.33838        1.82593
C         -0.48173        2.37485        0.36315
H         -0.07774        3.35396        0.62739
C         -1.25768        0.80315       -1.33975
H         -1.40040        0.55296       -2.39682
C         -0.70395        2.01558       -0.98933
H         -0.41624        2.71287       -1.78366
C         -2.29743       -2.53564        0.34054
H         -2.35792       -3.53715       -0.10903
H         -3.28681       -2.33309        0.79789
H         -1.59060       -2.61314        1.19058
C          3.66206       -0.97581        0.01417
H          4.25943       -0.65685        0.89518
H          3.77129       -2.08117       -0.01240
H          4.24636       -0.61794       -0.86108
27
4-Sr-NMe2.log	Energy: -298005.4916092
Sr        -0.51522       -0.54481       -0.47863
N         -2.79515       -0.21150        0.01680
C          1.93578       -1.53795        0.81017
H          1.70973       -1.89606        1.82201
C          1.92571       -0.15194        0.60404
C          2.00739        1.76404       -0.96492
H          2.33562        2.16375       -1.93049
C          2.33135        0.44915       -0.64303
H          2.91760       -0.14247       -1.35302
C          1.27603        2.58029       -0.09562
H          1.02494        3.60918       -0.36047
C          1.26340        0.75112        1.51351
H          0.97484        0.36979        2.49997
C          0.94340        2.05058        1.16582
H          0.41214        2.67551        1.89056
C          2.65313       -2.47006       -0.11913
H          2.54643       -3.51513        0.20717
H          3.74198       -2.27420       -0.20507
H          2.27321       -2.42976       -1.16289
C         -3.19496        1.08529       -0.43447
H         -2.37885        1.59607       -0.99259
H         -4.07382        1.07532       -1.12682
H         -3.47895        1.78456        0.39104
C         -3.85964       -0.82307        0.74575
H         -3.57562       -1.82164        1.12502
H         -4.18646       -0.22886        1.63475
H         -4.78770       -0.96766        0.13867
23
4-Sr-OMe.log	Energy: -285858.8375403
Sr        -0.86431       -0.09219       -0.03552
C          1.92041        1.75936       -0.65377
H          1.98272        2.01394       -1.71792
C          1.88826        0.42084       -0.31305
C          1.51501       -1.35359        1.38147
H          1.48035       -1.64412        2.43723
C          1.85460       -0.04734        1.06442
H          2.09683        0.65216        1.86945
C          1.19432       -2.30572        0.39520
H          0.95764       -3.33783        0.66035
C          1.74916       -0.63688       -1.30193
H          1.89226       -0.37681       -2.35655
C          1.40898       -1.92615       -0.95359
H          1.28849       -2.67256       -1.74616
C          2.10107        2.85370        0.34955
H          2.00661        3.84385       -0.11901
H          3.08947        2.83311        0.85139
H          1.35512        2.82023        1.16847
O         -3.04471        0.24546        0.01587
C         -4.38288        0.50769        0.03824
H         -4.95377       -0.17959        0.70469
H         -4.62324        1.53626        0.39459
H         -4.86443        0.41951       -0.96317
27
4-Sr-PMe2.log	Energy: -477822.1134850
Sr         0.11606       -0.62350       -0.44811
C         -2.69865       -1.44947       -0.22181
H         -3.12048       -1.75361       -1.18774
C         -2.47271       -0.08024       -0.02627
C         -1.49831        1.73700        1.35064
H         -1.17129        2.08366        2.33614
C         -2.04041        0.45888        1.24023
H         -2.14239       -0.15200        2.14227
C         -1.35351        2.57801        0.24268
H         -0.92409        3.57656        0.34118
C         -2.38286        0.84628       -1.12991
H         -2.74846        0.51684       -2.10987
C         -1.84258        2.11300       -0.99271
H         -1.79040        2.76295       -1.87210
C         -2.82355       -2.40352        0.92824
H         -2.99832       -3.43021        0.57474
H         -3.65012       -2.16234        1.62747
H         -1.91325       -2.44509        1.56440
P          2.95405       -0.11300       -0.06731
C          4.46974       -1.17140        0.16059
H          4.25549       -2.21415       -0.12343
H          5.30787       -0.82530       -0.46980
H          4.81947       -1.17816        1.20813
C          3.64331        1.52893        0.48306
H          2.86065        2.30369        0.43698
H          4.01555        1.49690        1.52231
H          4.47560        1.86330       -0.16134
19
4-Ti-F.log	Energy: -789705.0575075
Ti         0.53516        0.69847       -0.48120
C         -1.99564        0.25710        0.59841
H         -2.01662        1.03460        1.37498
C         -0.87525       -0.57324        0.59619
C          0.71480       -1.72930       -0.86416
H          0.93760       -2.33724       -1.74351
C         -0.58409       -1.50497       -0.48820
H         -1.40617       -1.93903       -1.06023
C          1.80445       -1.11874       -0.13074
H          2.83188       -1.25665       -0.47299
C          0.23781       -0.26340        1.49364
H          0.03264        0.33514        2.38724
C          1.53903       -0.63576        1.17225
H          2.36388       -0.31767        1.81544
C         -3.16005        0.16402       -0.27652
H         -3.33911        1.11935       -0.80028
H         -4.04795        0.06674        0.37793
H         -3.15420       -0.66628       -0.99130
F          1.10425        2.33561       -0.32289
19
4-Ti-H.log	Energy: -727436.0474680
Ti        -0.11584       -0.41996       -1.03808
C          1.74431       -0.49496        0.41683
H          1.92575       -1.56212        0.61940
C          0.54430        0.02745        0.94499
C         -1.17747        1.54164        0.06016
H         -1.44216        2.50944       -0.37174
C          0.11950        1.33778        0.51267
H          0.85429        2.14205        0.42704
C         -2.08032        0.46356       -0.03809
H         -3.04810        0.59060       -0.52443
C         -0.50570       -0.92514        1.18366
H         -0.22945       -1.91672        1.55670
C         -1.78663       -0.72598        0.67628
H         -2.53475       -1.51782        0.75198
C          2.89857        0.29838       -0.07007
H          3.54150       -0.29985       -0.72776
H          3.52527        0.59802        0.78971
H          2.61974        1.22791       -0.59004
H         -1.20294       -1.66866       -1.21165
22
4-Ti-Me.log	Energy: -752081.7243891
Ti         0.25631        0.55353       -0.73922
C         -1.81840        0.40653        0.58310
H         -1.82569        1.27149        1.26124
C         -0.79265       -0.52836        0.80819
C          0.71620       -1.87091       -0.58159
H          0.85737       -2.58881       -1.39389
C         -0.56449       -1.59191       -0.14221
H         -1.41772       -2.08119       -0.61810
C          1.81455       -1.08748       -0.14950
H          2.80360       -1.22440       -0.58914
C          0.37649       -0.05745        1.50598
H          0.24079        0.68124        2.30154
C          1.65282       -0.31958        1.02716
H          2.51520        0.16473        1.48939
C         -3.05338        0.18248       -0.20479
H         -3.44078        1.12603       -0.61122
H         -3.83971       -0.20337        0.46993
H         -2.94442       -0.54467       -1.02307
C          1.27392        2.14827       -0.23599
H          2.16649        2.46700        0.31039
H          1.26870        2.54213       -1.28253
H          0.34700        2.52265        0.28621
27
4-Ti-NMe2.log	Energy: -811439.6629819
Ti         0.30682        0.07647       -0.52021
C         -2.03302        1.21925        0.42256
H         -1.71317        1.92173        1.20189
C         -1.61901       -0.09669        0.57535
C         -0.88707       -2.06650       -0.67599
H         -1.00826       -2.76673       -1.50589
C         -1.85202       -1.11980       -0.43988
H         -2.75049       -1.08279       -1.05839
C          0.34674       -2.07030        0.06329
H          1.13417       -2.78317       -0.18705
C         -0.57292       -0.40338        1.54946
H         -0.47375        0.25187        2.41965
C          0.36100       -1.39405        1.31103
H          1.19152       -1.53685        2.00592
C         -2.97173        1.73720       -0.58586
H         -2.65112        2.72053       -0.95980
H         -3.94329        1.92237       -0.08945
H         -3.16092        1.06399       -1.43089
N          2.01857        0.63422       -0.28336
C          3.36727        0.22633       -0.57490
H          3.87568        1.00575       -1.16727
H          3.93290        0.09028        0.36190
H          3.37234       -0.71527       -1.13924
C          1.85347        1.84265        0.49572
H          2.29063        2.71446       -0.01850
H          0.77225        2.09031        0.65004
H          2.29523        1.73344        1.50077
23
4-Ti-OMe.log	Energy: -799273.2268294
Ti         0.33188       -0.01067       -0.70726
C         -0.80997        1.65038        0.61791
H         -0.04945        2.09014        1.27582
C         -1.12845        0.29989        0.84885
C         -1.62452       -1.60739       -0.59489
H         -2.22065       -2.06288       -1.38975
C         -2.01716       -0.40351       -0.05319
H         -2.91335        0.10106       -0.42130
C         -0.37505       -2.19855       -0.23353
H         -0.02650       -3.10194       -0.73698
C         -0.10671       -0.50773        1.47321
H          0.51032       -0.05063        2.25093
C          0.24290       -1.74881        0.95036
H          1.11546       -2.27666        1.34224
C         -1.62192        2.57556       -0.21014
H         -1.02485        3.42672       -0.56066
H         -2.43677        2.99966        0.40464
H         -2.10533        2.09025       -1.07331
O          1.97219        0.33239       -0.34217
C          3.30019        0.64105        0.01618
H          3.37507        1.71853        0.22113
H          3.57756        0.06714        0.91292
H          3.96365        0.36879       -0.81708
21
4-Zr-BF2.log	Energy: -364468.5667174
Zr         0.02457       -0.29334       -0.80615
C          2.23067       -1.00108        0.61206
H          1.96284       -1.89569        1.18892
C          1.50794        0.15346        0.91618
C          0.58594        2.19451       -0.13823
H          0.71905        3.05469       -0.79954
C          1.66955        1.36474        0.12387
H          2.65009        1.59758       -0.29737
C         -0.71415        1.81930        0.25877
H         -1.58442        2.41931       -0.01000
C          0.24274        0.01379        1.59980
H          0.09961       -0.83728        2.27331
C         -0.84257        0.81902        1.27092
H         -1.79350        0.70020        1.80267
C          3.49924       -1.04071       -0.15166
H          3.74856       -2.05966       -0.46975
H          4.33354       -0.68831        0.48127
H          3.49046       -0.39197       -1.04160
B         -2.27211       -0.60161       -0.05629
F         -3.25915        0.16971       -0.45621
F         -2.55468       -1.62475        0.72834
19
4-Zr-F.log	Energy: -286288.4338780
Zr        -0.41388       -0.66719       -0.39278
C          1.89770       -0.38971        0.74202
H          1.86985       -0.99348        1.65806
C          1.06708        0.73406        0.71055
C         -0.26086        1.87795       -0.97758
H         -0.34945        2.33511       -1.96773
C          0.97388        1.52026       -0.49981
H          1.86867        1.69717       -1.10138
C         -1.46024        1.54947       -0.27144
H         -2.43427        1.80498       -0.69060
C         -0.10703        0.76134        1.56381
H         -0.02350        0.31752        2.56216
C         -1.33478        1.20286        1.09377
H         -2.22043        1.12085        1.72817
C          3.04234       -0.58985       -0.18848
H          3.53488       -1.55334       -0.01934
H          3.79804        0.20377       -0.05516
H          2.75590       -0.53912       -1.25614
F         -1.68370       -1.96711        0.20179
19
4-Zr-H.log	Energy: -224019.8335684
Zr        -0.25318       -1.07867       -0.02458
C          1.70924        0.21341        0.67188
H          1.90060       -0.04902        1.72433
C          0.54857        0.99034        0.44604
C         -1.25119        1.04038       -1.25250
H         -1.55494        1.13915       -2.29814
C          0.09487        1.17703       -0.91958
H          0.83421        1.39169       -1.69495
C         -2.17176        0.57622       -0.29075
H         -3.19979        0.34761       -0.57303
C         -0.48961        0.90184        1.44049
H         -0.19781        0.80541        2.49085
C         -1.80881        0.65695        1.07772
H         -2.55358        0.44591        1.84675
C          2.88353        0.13028       -0.24196
H          3.40302       -0.83422       -0.15772
H          3.62702        0.89460        0.04231
H          2.63962        0.31109       -1.29928
H         -1.45533       -1.73325        1.18027
22
4-Zr-Me.log	Energy: -248660.7101738
Zr        -0.18008       -0.70774       -0.56940
C          1.77171       -0.32699        0.76927
H          1.73900       -0.99232        1.64532
C          0.87433        0.77745        0.82631
C         -0.45390        2.03223       -0.81321
H         -0.49937        2.61162       -1.73904
C          0.78542        1.65443       -0.30745
H          1.69546        1.92341       -0.85020
C         -1.64425        1.55640       -0.22855
H         -2.61286        1.78346       -0.67636
C         -0.33717        0.57947        1.56517
H         -0.30189       -0.01446        2.48245
C         -1.57114        0.94690        1.03835
H         -2.48502        0.68331        1.57377
C          3.07657       -0.28523        0.03557
H          3.55640       -1.27074        0.02248
H          3.77813        0.40689        0.53074
H          2.99317        0.06465       -1.00683
C         -1.67484       -1.95307        0.33873
H         -2.69730       -1.63622        0.57819
H         -1.72316       -2.78941       -0.39150
H         -1.19996       -2.35032        1.26162
27
4-Zr-NMe2.log	Energy: -308010.9706034
Zr         0.23769        0.12418       -0.64964
C         -1.74076        1.41680        0.52292
H         -1.24098        2.09480        1.22649
C         -1.61142        0.04744        0.78939
C         -1.42147       -2.06494       -0.42657
H         -1.79345       -2.77245       -1.17224
C         -2.17394       -0.96253       -0.09423
H         -3.14706       -0.79183       -0.56138
C         -0.10872       -2.25552        0.12315
H          0.48992       -3.11596       -0.18169
C         -0.49316       -0.39152        1.60331
H         -0.14938        0.26700        2.40772
C          0.22645       -1.53517        1.28467
H          1.12677       -1.78815        1.84992
C         -2.77838        1.99545       -0.37304
H         -2.55226        3.03803       -0.62681
H         -3.76420        1.99616        0.12295
H         -2.91097        1.43135       -1.31164
N          2.10062        0.53307       -0.14643
C          2.11633        1.55596        0.88182
H          2.73348        2.41857        0.58190
H          1.08842        1.94547        1.07176
H          2.48974        1.15488        1.83976
C          3.36754       -0.10067       -0.43009
H          4.09817        0.64089       -0.79351
H          3.78137       -0.57731        0.47559
H          3.24379       -0.87184       -1.20620
23
4-Zr-OMe.log	Energy: -295848.5337193
Zr        -0.31702       -0.09374       -0.80643
C          1.24769       -1.51471        0.70741
H          0.56481       -2.10606        1.33191
C          1.22300       -0.12788        0.94659
C          1.41600        1.97717       -0.29201
H          1.96930        2.62628       -0.97543
C          2.00560        0.82114        0.17610
H          3.01301        0.54667       -0.15011
C          0.05435        2.28416        0.01169
H         -0.41206        3.18345       -0.39349
C          0.02527        0.41520        1.54807
H         -0.50800       -0.20746        2.27283
C         -0.53598        1.60211        1.09528
H         -1.50571        1.92577        1.48099
C          2.34321       -2.25981        0.02847
H          1.97594       -3.20822       -0.38529
H          3.12773       -2.52636        0.75808
H          2.84259       -1.69439       -0.77290
O         -1.97347       -0.70673       -0.21007
C         -3.15049       -0.90751        0.53955
H         -3.98576       -0.38853        0.05046
H         -3.36804       -1.98234        0.59849
H         -3.01737       -0.50440        1.55522
27
4-Zr-PMe2.log	Energy: -487810.0796035
Zr         0.10201       -0.08643       -0.53687
C          1.84397       -1.57606        0.46325
H          1.30727       -2.17837        1.21434
C          1.96923       -0.20779        0.78689
C          1.85360        1.89954       -0.46509
H          2.20728        2.53660       -1.28002
C          2.51530        0.72057       -0.18420
H          3.38851        0.42426       -0.77094
C          0.63970        2.22319        0.20905
H          0.09266        3.13068       -0.05152
C          1.01290        0.35580        1.71624
H          0.69215       -0.24880        2.57007
C          0.36726        1.55047        1.42937
H         -0.42780        1.90775        2.08748
C          2.69552       -2.33736       -0.49314
H          2.17039       -3.22566       -0.86969
H          3.59783       -2.70988        0.02251
H          3.04645       -1.74403       -1.35065
P         -2.33980       -0.49463       -0.14014
C         -3.53955       -1.29729        0.95850
H         -4.38999       -1.64275        0.34903
H         -3.09647       -2.15770        1.47572
H         -3.91217       -0.56650        1.69332
C         -3.24480        0.94133       -0.84195
H         -4.06848        0.57991       -1.47888
H         -3.66925        1.56147       -0.03662
H         -2.60055        1.57528       -1.47091
23
5-Ba-BF2.log	Energy: -351955.4990387
Ba        -0.58921        0.00684       -0.33671
C          1.44955       -1.73992        0.90728
H          1.20517       -1.90475        1.96361
C          2.16269       -0.57218        0.57965
C          3.21839        0.89879       -1.10771
H          3.62908        1.01324       -2.11658
C          2.69310       -0.33718       -0.73510
H          2.73537       -1.16624       -1.44922
C          3.24622        1.98030       -0.22653
H          3.66918        2.94222       -0.52394
C          2.23480        0.55563        1.46847
H          1.87313        0.42802        2.49618
C          2.75413        1.77557        1.07481
H          2.78841        2.59498        1.80019
C          1.42017       -2.92082       -0.01328
H          0.87651       -3.76457        0.43680
H          2.42168       -3.30465       -0.29505
H          0.92054       -2.71740       -0.99096
H         -1.48588       -2.73117        0.44956
H         -2.18191       -2.42309        0.38696
B         -3.66803        0.46606        0.12436
F         -4.61132       -0.50780        0.27036
F         -4.29867        1.67213        0.21755
21
5-Ba-F.log	Energy: -273788.5851061
Ba        -1.01535        0.41526       -0.13282
C          0.79889       -2.00026        0.78442
H          0.59218       -2.20842        1.84095
C          1.54962       -0.86423        0.47668
C          2.44806        0.70667       -1.21469
H          2.74912        0.88667       -2.25268
C          1.97573       -0.55375       -0.86735
H          1.93305       -1.33373       -1.63393
C          2.55225        1.74432       -0.28028
H          2.93591        2.72697       -0.56253
C          1.77054        0.19470        1.43162
H          1.53557       -0.00301        2.48460
C          2.23913        1.44045        1.05959
H          2.37005        2.20737        1.83070
C          0.57528       -3.09421       -0.21266
H         -0.03008       -3.90768        0.21407
H          1.50867       -3.56023       -0.58835
H          0.04057       -2.75578       -1.12908
H         -2.13108       -2.30885        0.47915
H         -2.80898       -1.98995        0.33488
F         -3.25193        1.02457        0.10469
21
5-Ba-H.log	Energy: -211502.0385709
Ba        -1.19066        0.69620       -0.06417
C          0.04453       -2.00257        0.64764
H         -0.13610       -2.25287        1.69975
C          1.07062       -1.09453        0.36059
C          2.29264        0.29624       -1.28520
H          2.56698        0.47704       -2.33026
C          1.47316       -0.78979       -0.98802
H          1.14849       -1.44574       -1.80237
C          2.77264        1.15173       -0.29071
H          3.42157        1.99594       -0.53287
C          1.64564       -0.23695        1.36579
H          1.42260       -0.45202        2.41779
C          2.45295        0.83823        1.04525
H          2.85602        1.45620        1.85453
C         -0.52908       -2.90446       -0.40167
H         -1.28357       -3.58172        0.02485
H          0.22207       -3.54524       -0.90619
H         -1.03836       -2.36585       -1.23422
H         -2.92068       -1.54856        0.89362
H         -3.47131       -1.02188        0.82897
H         -3.44938        1.75044       -0.04217
24
5-Ba-Me.log	Energy: -236131.6698320
Ba         1.09811       -0.31776       -0.20361
C         -0.73113        1.88747        0.78902
H         -0.48830        2.05956        1.84492
C         -1.56199        0.79861        0.48442
C         -2.71143       -0.62288       -1.18368
H         -3.09937       -0.73587       -2.20192
C         -2.08573        0.56988       -0.83664
H         -2.01804        1.36892       -1.58190
C         -2.86595       -1.66890       -0.26871
H         -3.36787       -2.59753       -0.54892
C         -1.78940       -0.27594        1.41489
H         -1.45781       -0.14157        2.45203
C         -2.41016       -1.45614        1.04452
H         -2.55384       -2.23770        1.79822
C         -0.52730        3.01772       -0.17177
H          0.12013        3.79553        0.26011
H         -1.46333        3.52440       -0.48387
H         -0.04503        2.70898       -1.12849
H          2.34853        2.36467        0.31627
H          2.97635        1.93214        0.26948
C          3.81428       -0.84045        0.28189
H          4.13124       -1.90484        0.26073
H          4.48303       -0.33440       -0.45012
H          4.15291       -0.46398        1.27230
29
5-Ba-NMe2.log	Energy: -295468.0071028
Ba        -0.52492       -0.53536       -0.34139
N         -2.92483       -0.00043        0.11460
C          2.32796       -1.28189        0.96240
H          2.17812       -1.55629        2.01349
C          2.18020        0.06175        0.61406
C          2.05423        1.81796       -1.12818
H          2.29750        2.13888       -2.14721
C          2.46566        0.55702       -0.71171
H          3.03389       -0.07127       -1.40459
C          1.34402        2.68357       -0.28782
H          1.03107        3.67361       -0.62532
C          1.53281        1.01751        1.48134
H          1.33732        0.72255        2.51928
C          1.12601        2.26230        1.03886
H          0.61815        2.93207        1.74074
C          3.02086       -2.26174        0.06778
H          3.00834       -3.27451        0.49846
H          4.08447       -2.01841       -0.13237
H          2.55517       -2.34311       -0.93902
C         -3.16959        1.39263       -0.09088
H         -2.26460        1.92006       -0.46742
H         -3.97623        1.60827       -0.83627
H         -3.47386        1.94152        0.83552
C         -4.10085       -0.63247        0.61922
H         -3.93973       -1.71193        0.80094
H         -4.46030       -0.20077        1.58687
H         -4.97857       -0.55818       -0.07085
H          0.39781       -3.36191       -0.06530
H         -0.26742       -3.55760       -0.38161
25
5-Ba-OMe.log	Energy: -283322.2943031
Ba        -0.80266        0.07805       -0.17661
C          1.62349       -1.86088        0.76164
H          1.46025       -2.12681        1.81272
C          2.00063       -0.55309        0.46907
C          2.40832        1.22693       -1.20525
H          2.65309        1.49569       -2.23896
C          2.32900       -0.11848       -0.86977
H          2.52644       -0.87068       -1.63971
C          2.19166        2.24288       -0.26447
H          2.27413        3.29702       -0.53709
C          1.90412        0.51732        1.43634
H          1.73617        0.25091        2.48681
C          1.98098        1.84801        1.07280
H          1.87963        2.61365        1.84972
C          1.71251       -2.96429       -0.24471
H          1.32436       -3.90947        0.16373
H          2.74270       -3.17377       -0.59725
H          1.13127       -2.76132       -1.17166
H         -1.16701       -2.89178        0.27188
H         -1.89406       -2.70628        0.13255
O         -3.12479        0.20608        0.05595
C         -4.47957        0.29397        0.20372
H         -4.92938       -0.60435        0.68723
H         -4.79753        1.15943        0.83047
H         -5.01991        0.41378       -0.76434
29
5-Ba-PMe2.log	Energy: -475286.6334842
Ba        -0.16023       -0.45753       -0.41867
C          2.43152       -1.40166        0.93684
H          2.20188       -1.71265        1.96337
C          2.47057       -0.02648        0.67113
C          2.63556        1.82074       -0.96827
H          2.97803        2.16839       -1.94904
C          2.89485        0.50338       -0.60013
H          3.44685       -0.14240       -1.29007
C          1.95869        2.70613       -0.12461
H          1.76200        3.73734       -0.42455
C          1.86002        0.93973        1.54889
H          1.56145        0.61053        2.55157
C          1.60534        2.24108        1.15592
H          1.11378        2.91932        1.86057
C          3.08032       -2.39906        0.02766
H          2.94079       -3.42574        0.39769
H          4.17275       -2.25468       -0.09899
H          2.67226       -2.38033       -1.00776
H          0.14380       -3.42752       -0.40914
H         -0.59981       -3.42089       -0.57886
P         -3.17146        0.00886        0.09045
C         -4.34180        1.01147       -0.96590
H         -3.84588        1.33155       -1.89704
H         -5.23697        0.43214       -1.25539
H         -4.68885        1.92421       -0.44913
C         -4.32388       -0.33417        1.51678
H         -4.67349        0.59619        1.99908
H         -5.21740       -0.90062        1.19853
H         -3.81331       -0.93290        2.28814
23
5-Ca-BF2.log	Energy: -761110.5307230
Ca        -0.49362       -0.34410       -0.32905
C          2.41445       -1.21256        0.86804
H          2.32082       -1.47586        1.92783
C          1.95304        0.03079        0.48108
C          1.29462        1.61103       -1.31496
H          1.36964        1.91700       -2.36379
C          2.03881        0.52278       -0.88745
H          2.69939        0.01605       -1.59566
C          0.42409        2.31092       -0.45763
H         -0.15009        3.16908       -0.80945
C          1.19316        0.89329        1.37546
H          1.17502        0.63966        2.44042
C          0.46852        1.97339        0.91750
H         -0.11935        2.55642        1.63304
C          3.26867       -2.08244        0.00337
H          3.37267       -3.09063        0.43014
H          4.29573       -1.68859       -0.13018
H          2.86730       -2.20904       -1.01977
H          0.04242       -2.79658       -1.62699
H          0.61090       -2.83073       -1.11849
B         -3.16601       -0.47660        0.04303
F         -4.08782       -0.74423       -0.91991
F         -3.81374       -0.28076        1.21840
21
5-Ca-F.log	Energy: -682942.8912038
Ca        -1.21437       -0.68485        0.11200
C          2.17142       -0.58013        0.70808
H          2.35722       -0.68657        1.78324
C          1.27188        0.38930        0.31619
C         -0.13794        1.45921       -1.42817
H         -0.34951        1.61258       -2.49172
C          0.94209        0.66801       -1.07750
H          1.56657        0.24073       -1.86628
C         -0.98953        2.04277       -0.46505
H         -1.81888        2.68748       -0.76026
C          0.48107        1.15246        1.27337
H          0.74855        1.08054        2.33299
C         -0.58603        1.93620        0.88970
H         -1.15302        2.46818        1.66100
C          3.07047       -1.31990       -0.22864
H          3.49666       -2.21483        0.24914
H          3.92837       -0.71325       -0.58062
H          2.55495       -1.66323       -1.14349
H         -0.02633       -2.82134       -1.22078
H          0.55524       -2.63571       -0.76253
F         -2.76810       -2.01612        0.07014
21
5-Ca-H.log	Energy: -620656.7788756
Ca        -0.69715        1.45469       -0.48589
C          2.00282       -0.46156       -0.64640
H          2.22848       -0.71753       -1.68832
C          0.73173       -0.74769       -0.18760
C         -1.03969       -0.50218        1.53511
H         -1.30764       -0.26702        2.57007
C          0.29883       -0.50126        1.18059
H          1.05137       -0.28961        1.94469
C         -2.06370       -0.75518        0.59974
H         -3.11300       -0.76436        0.89763
C         -0.33691       -1.18921       -1.07339
H         -0.06551       -1.50851       -2.08545
C         -1.66105       -1.19007       -0.68579
H         -2.42112       -1.50730       -1.40731
C          3.14644       -0.08970        0.24241
H          4.00202        0.27924       -0.34196
H          3.52176       -0.93627        0.85171
H          2.89209        0.70611        0.96590
H          0.93557        2.92850        1.15620
H          1.33815        2.28518        1.24310
H         -1.59009        3.31884       -0.17652
24
5-Ca-Me.log	Energy: -645289.0473263
Ca        -1.02721       -0.74906       -0.25432
C          2.07264       -0.74019        0.80131
H          2.10138       -1.03176        1.85760
C          1.26433        0.32810        0.45901
C          0.11256        1.67207       -1.28157
H          0.06031        1.99770       -2.32596
C          1.15414        0.84207       -0.89906
H          1.90487        0.55413       -1.63979
C         -0.89057        2.08324       -0.38264
H         -1.70012        2.74314       -0.69763
C          0.32489        0.92858        1.39451
H          0.41923        0.67081        2.45462
C         -0.70008        1.75443        0.98089
H         -1.40260        2.13709        1.72795
C          3.09604       -1.32792       -0.11600
H          3.48527       -2.27860        0.27737
H          3.97313       -0.66967       -0.27619
H          2.69951       -1.53881       -1.12711
H          0.15923       -2.88910       -1.64785
H          0.72093       -2.71338       -1.16248
C         -3.25002       -1.64408        0.17844
H         -3.96276       -1.59255       -0.67064
H         -3.27252       -2.70412        0.50890
H         -3.74524       -1.08133        0.99825
29
5-Ca-NMe2.log	Energy: -704625.6966751
Ca         0.55612        0.01083       -0.58590
N          2.66732        0.38806       -0.10743
C         -1.86479        1.57449        0.86647
H         -1.52715        1.90200        1.85593
C         -1.77033        0.22952        0.57139
C         -1.77412       -1.59171       -1.11370
H         -2.09128       -1.95394       -2.09757
C         -2.19376       -0.33715       -0.70259
H         -2.84380        0.24971       -1.35678
C         -0.93834       -2.40189       -0.31938
H         -0.63882       -3.39883       -0.64697
C         -1.08103       -0.71362        1.44187
H         -0.83345       -0.38932        2.45773
C         -0.68802       -1.96034        1.00475
H         -0.13464       -2.60855        1.69195
C         -2.58195        2.56012        0.00286
H         -2.36730        3.59318        0.31403
H         -3.68369        2.44606        0.02283
H         -2.29892        2.48400       -1.06501
C          3.25561       -0.84222        0.33339
H          2.53542       -1.68946        0.28543
H          4.13725       -1.16227       -0.27409
H          3.61654       -0.81248        1.39004
C          3.62307        1.44529       -0.01923
H          3.19583        2.41193       -0.33955
H          4.01231        1.59883        1.01621
H          4.53006        1.27211       -0.64849
H          0.58983        2.65887       -1.55427
H          0.09011        2.69015       -0.97641
25
5-Ca-OMe.log	Energy: -692479.1799510
Ca        -1.06696       -0.17565       -0.01379
C          0.48915        1.80831       -0.61007
H          0.47473        2.16330       -1.64708
C          1.37307        0.74786       -0.30650
C          2.33670       -0.83844        1.33330
H          2.51129       -1.10037        2.38205
C          1.62163        0.32660        1.04315
H          1.30691        0.97025        1.87161
C          2.83636       -1.65710        0.32616
H          3.39628       -2.56480        0.56087
C          1.91630       -0.11591       -1.31871
H          1.77480        0.16524       -2.36864
C          2.61715       -1.26485       -1.00756
H          3.01489       -1.87870       -1.82204
C          0.02571        2.75769        0.45769
H         -0.55422        3.58493        0.02346
H          0.84647        3.21453        1.04671
H         -0.64271        2.29713        1.22675
O         -3.00068       -0.88915        0.07760
C         -4.34387       -1.12424        0.04842
H         -4.61786       -2.01078       -0.56653
H         -4.77545       -1.31178        1.05710
H         -4.92814       -0.27337       -0.37524
H         -2.60707        2.04735       -0.85785
H         -3.08857        1.48371       -0.67139
23
5-Mg-BF2.log	Energy: -461468.4748228
Mg        -1.23516        0.86654       -0.10280
C          0.66694        1.63186       -0.69774
H          0.60427        1.72194       -1.79753
C          1.40440        0.39590       -0.35793
C          2.88023       -0.91170        1.08888
H          3.54509       -0.94837        1.95696
C          2.26439        0.29297        0.75547
H          2.46801        1.17778        1.36453
C          2.66993       -2.05992        0.32955
H          3.15794       -3.00097        0.59364
C          1.20843       -0.78454       -1.11382
H          0.56206       -0.74281       -2.00011
C          1.82608       -1.98250       -0.78024
H          1.65137       -2.86851       -1.39730
C          1.17556        2.91911       -0.08296
H          0.62220        3.78844       -0.47060
H          2.24782        3.10440       -0.29149
H          1.06932        2.94807        1.01614
B         -3.08448       -0.45900        0.15814
F         -3.80070       -0.95629       -0.86233
F         -3.59237       -0.84185        1.34048
H         -1.51672        3.07352        1.05404
H         -2.20511        2.81912        1.26394
21
5-Mg-F.log	Energy: -383290.4588979
Mg         2.10470       -0.52407       -0.02054
C          0.76862        0.93139        0.76082
H          0.86109        0.85895        1.86017
C         -0.55931        0.39894        0.36817
C         -2.50607        0.34101       -1.10868
H         -3.04168        0.75892       -1.96610
C         -1.28774        0.90099       -0.72728
H         -0.89861        1.75240       -1.29228
C         -3.05000       -0.73127       -0.40769
H         -4.00632       -1.16658       -0.70707
C         -1.13803       -0.67961        1.07150
H         -0.61196       -1.08290        1.94532
C         -2.35309       -1.23452        0.69299
H         -2.76701       -2.06820        1.26755
C          1.07114        2.35218        0.31400
H          2.00721        2.71947        0.76331
H          0.27617        3.06710        0.60313
H          1.19073        2.45368       -0.77916
H          3.57738        1.31887       -0.77661
H          3.98358        0.73046       -1.04471
F          3.16666       -1.85866       -0.60112
21
5-Mg-H.log	Energy: -321012.6217857
Mg         1.42716        0.70455        0.25416
C         -0.43369        1.71467        0.52496
H         -0.51386        1.99309        1.59057
C         -1.30871        0.55317        0.26015
C         -2.66944       -0.82299       -1.23722
H         -3.12207       -0.96407       -2.22325
C         -1.91413        0.32268       -0.99312
H         -1.79878        1.05975       -1.79290
C         -2.86094       -1.77972       -0.24414
H         -3.45635       -2.67491       -0.43844
C         -1.52425       -0.43024        1.25361
H         -1.08614       -0.27856        2.24765
C         -2.28126       -1.56772        1.00886
H         -2.42730       -2.29917        1.80907
C         -0.63635        2.92960       -0.36188
H         -0.06107        3.79104        0.01138
H         -1.69489        3.25334       -0.41418
H         -0.31329        2.77375       -1.40705
H          2.37771        3.04435       -0.20633
H          3.01923        2.63175       -0.18106
H          2.80033       -0.30321        0.08290
24
5-Mg-Me.log	Energy: -345649.6035126
Mg         2.04145       -0.36009       -0.01522
C          0.70402        1.13992        0.72112
H          0.82047        1.11598        1.82001
C         -0.56774        0.47811        0.36225
C         -2.51474        0.17941       -1.08869
H         -3.10148        0.52103       -1.94674
C         -1.35905        0.87433       -0.73604
H         -1.07061        1.75180       -1.32149
C         -2.93417       -0.93076       -0.36089
H         -3.84239       -1.47035       -0.63960
C         -1.01908       -0.64867        1.08892
H         -0.44199       -0.97871        1.96178
C         -2.17243       -1.33620        0.73765
H         -2.48664       -2.19990        1.33088
C          0.90600        2.54900        0.19833
H          1.81575        3.00141        0.62332
H          0.06662        3.22777        0.44905
H          1.01977        2.59727       -0.89947
H          3.50456        1.52988       -0.77306
H          3.93521        0.95330       -1.02716
C          3.14937       -2.05934       -0.51383
H          4.09396       -2.12486        0.05762
H          2.60392       -3.00066       -0.32240
H          3.43234       -2.07764       -1.58299
29
5-Mg-NMe2.log	Energy: -404979.7525047
Mg         1.33955        0.80757        0.28016
C         -0.50711        1.80985        0.59455
H         -0.62233        2.08242        1.65707
C         -1.32392        0.61206        0.29974
C         -2.52387       -0.84391       -1.25822
H         -2.91247       -1.01515       -2.26639
C         -1.84709        0.34281       -0.98278
H         -1.72578        1.07948       -1.78205
C         -2.71641       -1.80455       -0.26913
H         -3.24812       -2.73332       -0.48885
C         -1.54156       -0.37532        1.28897
H         -1.16164       -0.19670        2.30201
C         -2.22118       -1.55346        1.01269
H         -2.36859       -2.28854        1.80915
C         -0.71681        3.01489       -0.30400
H         -0.17245        3.89108        0.08146
H         -1.78106        3.31121       -0.39028
H         -0.35791        2.86319       -1.33810
N          2.55887       -0.63757       -0.07633
C          3.98570       -0.62002       -0.17850
H          4.48387       -1.25215        0.59308
H          4.35300       -1.00240       -1.15919
H          4.39761        0.39837       -0.06080
C          2.05583       -1.97333       -0.24205
H          0.95312       -2.00948       -0.17378
H          2.32798       -2.41519       -1.22800
H          2.44741       -2.68151        0.52429
H          2.52906        2.78707       -0.16764
H          3.01014        2.29967       -0.50721
25
5-Mg-OMe.log	Energy: -392826.8958880
Mg        -1.73419        0.40952       -0.17048
C          0.05122        1.46172       -0.63993
H          0.02669        1.58669       -1.73863
C          1.09602        0.46179       -0.30985
C          2.84855       -0.43431        1.13840
H          3.46542       -0.32674        2.03553
C          1.91237        0.55319        0.83357
H          1.82168        1.41823        1.49618
C          3.01368       -1.54281        0.31331
H          3.75094       -2.31244        0.55370
C          1.28650       -0.66900       -1.13480
H          0.68078       -0.76699       -2.04441
C          2.22156       -1.64894       -0.83239
H          2.33929       -2.50678       -1.50076
C          0.18272        2.81852        0.02918
H         -0.54638        3.53491       -0.38105
H          1.18412        3.27147       -0.10962
H          0.00661        2.78807        1.11915
O         -3.13840       -0.67740        0.16917
C         -3.93914       -1.75030        0.43831
H         -4.10731       -2.39637       -0.45021
H         -3.52381       -2.41451        1.22671
H         -4.94777       -1.44677        0.79238
H         -2.87313        2.55396        0.26112
H         -3.40045        2.02308        0.41747
29
5-Mg-PMe2.log	Energy: -584795.6687937
Mg         0.87286        1.27400        0.06802
C         -1.12141        1.80967        0.61569
H         -1.15691        2.03313        1.69542
C         -1.62026        0.44026        0.37369
C         -2.61227       -1.26962       -1.06818
H         -3.10112       -1.52647       -2.01261
C         -2.25252        0.05557       -0.82764
H         -2.47501        0.81018       -1.58728
C         -2.36660       -2.26265       -0.12369
H         -2.65072       -3.29969       -0.31645
C         -1.38984       -0.58646        1.32009
H         -0.91225       -0.32514        2.27262
C         -1.75319       -1.90371        1.07895
H         -1.55754       -2.66404        1.84060
C         -1.74966        2.92325       -0.19889
H         -1.40458        3.90857        0.15058
H         -2.85610        2.93296       -0.13886
H         -1.50270        2.87546       -1.27490
H          1.27946        3.69913       -0.39109
H          1.94206        3.49224       -0.70952
P          2.74606       -0.15833       -0.70899
C          3.84675       -0.27782        0.80502
H          4.60961       -1.05776        0.64197
H          4.38397        0.67018        0.96528
H          3.30856       -0.53001        1.73411
C          1.89623       -1.82449       -0.55045
H          1.49859       -2.02454        0.45879
H          1.05858       -1.90014       -1.26205
H          2.60746       -2.63115       -0.79564
23
5-Na-BF2.log	Energy: -437798.3634137
Na        -0.82631        0.07507       -0.19236
C          2.83014        1.17365       -0.65493
H          3.11336        1.27670       -1.70818
C          2.10622        0.05850       -0.27510
C          0.94374       -1.30216        1.45074
H          0.65589       -1.42356        2.50141
C          1.66877       -0.17398        1.09031
H          1.94742        0.54500        1.86655
C          0.54706       -2.27053        0.51418
H         -0.02863       -3.14988        0.80997
C          1.66654       -0.95532       -1.21519
H          1.94796       -0.83475       -2.26785
C          0.94027       -2.06289       -0.82871
H          0.64998       -2.79379       -1.59209
C          3.25980        2.22744        0.31271
H          3.82477        3.02641       -0.19197
H          3.91376        1.84459        1.12468
H          2.41125        2.72423        0.83330
H         -0.15787        2.57396       -0.55546
H          0.52726        2.27536       -0.72623
B         -3.42939        0.47504       -0.04948
F         -4.15778        0.76021        1.07564
F         -4.32490        0.41384       -1.08618
21
5-Na-F.log	Energy: -359619.4428561
Na        -1.57688        0.75649       -0.03524
C          2.29372        0.53466       -0.64080
H          2.55728        0.63372       -1.69952
C          1.22378       -0.27244       -0.30324
C         -0.29720       -1.28648        1.38112
H         -0.57399       -1.40033        2.43587
C          0.77504       -0.46359        1.06490
H          1.31975        0.02930        1.87580
C         -1.04727       -1.95486        0.39883
H         -1.88731       -2.60125        0.66159
C          0.41592       -0.96441       -1.28998
H          0.68758       -0.84984       -2.34580
C         -0.65001       -1.76955       -0.94694
H         -1.21012       -2.26953       -1.74542
C          3.11192        1.26358        0.37503
H          3.90740        1.85549       -0.10376
H          3.61472        0.59370        1.10451
H          2.52123        1.97521        0.99314
H         -0.08270        2.89662       -0.24281
H          0.46080        2.39626       -0.44173
F         -3.21383        1.98865       -0.03752
21
5-Na-H.log	Energy: -297339.8341999
Na        -1.51806        0.77007       -0.07563
C          2.31245        0.52162       -0.63661
H          2.59096        0.60848       -1.69263
C          1.23912       -0.28418       -0.30431
C         -0.30258       -1.28221        1.37128
H         -0.59361       -1.38417        2.42324
C          0.77613       -0.46524        1.06055
H          1.31402        0.03125        1.87375
C         -1.04384       -1.95499        0.38597
H         -1.89368       -2.59016        0.64380
C          0.44144       -0.98324       -1.29428
H          0.72658       -0.87999       -2.34783
C         -0.63044       -1.78339       -0.95609
H         -1.18340       -2.28816       -1.75655
C          3.12134        1.25507        0.38345
H          3.91889        1.84779       -0.09093
H          3.62033        0.58870        1.11887
H          2.52394        1.96652        0.99517
H         -0.03785        2.91799       -0.29990
H          0.51352        2.42848       -0.50684
H         -3.26669        1.84134        0.16395
24
5-Na-Me.log	Energy: -321969.8764176
Na        -1.56012        0.63797       -0.10814
C          2.31654        0.68864       -0.63276
H          2.59802        0.77197       -1.68828
C          1.30913       -0.19444       -0.28930
C         -0.16239       -1.27285        1.39904
H         -0.45491       -1.37127        2.45101
C          0.84663       -0.37579        1.07516
H          1.32957        0.18864        1.87858
C         -0.83365       -2.03150        0.42642
H         -1.62977       -2.72929        0.69409
C          0.58360       -0.98357       -1.26656
H          0.86873       -0.88236       -2.32031
C         -0.42117       -1.86125       -0.91599
H         -0.92133       -2.43123       -1.70733
C          3.04973        1.51310        0.37459
H          3.81806        2.13915       -0.10529
H          3.57313        0.90886        1.14574
H          2.39235        2.20602        0.94523
H         -0.19313        2.86102       -0.29288
H          0.37440        2.39657       -0.51338
C         -3.72759        1.71491       -0.04031
H         -4.11319        1.85645        0.99296
H         -3.72240        2.72987       -0.49492
H         -4.52329        1.15434       -0.57743
29
5-Na-NMe2.log	Energy: -381301.8693306
Na        -0.81106        0.14412       -0.00400
N         -2.99781        0.53213        0.00335
C          2.74613        1.21719       -0.59952
H          2.92703        1.47222       -1.64944
C          2.04804        0.05724       -0.31575
C          1.02227       -1.52770        1.30163
H          0.83778       -1.80100        2.34706
C          1.75080       -0.37535        1.03862
H          2.13329        0.21110        1.87928
C          0.49759       -2.33465        0.27893
H         -0.07957       -3.23484        0.49983
C          1.49876       -0.80666       -1.34429
H          1.68209       -0.53741       -2.39088
C          0.77285       -1.94271       -1.05240
H          0.38610       -2.54689       -1.88071
C          3.30340        2.10690        0.46368
H          3.80029        2.98738        0.02740
H          4.05633        1.60891        1.11136
H          2.53173        2.49677        1.16335
C         -3.88772       -0.55070        0.22980
H         -3.35023       -1.50794        0.38537
H         -4.55303       -0.41913        1.13166
H         -4.61220       -0.73664       -0.61491
C         -3.75793        1.71360       -0.18558
H         -3.11790        2.60014       -0.36417
H         -4.47174        1.66716       -1.05847
H         -4.41996        1.98010        0.68853
H         -0.23159        2.67815        0.08190
H          0.42285        2.42870       -0.22730
25
5-Na-OMe.log	Energy: -369152.6479139
Na        -1.46482        0.49946       -0.02482
C          2.33473        0.64902       -0.61355
H          2.57571        0.78275       -1.67389
C          1.36225       -0.27107       -0.27352
C         -0.04200       -1.43617        1.41528
H         -0.30000       -1.58013        2.47106
C          0.94687       -0.51649        1.09747
H          1.44463        0.02436        1.90789
C         -0.73433       -2.16677        0.43360
H         -1.50606       -2.89279        0.69838
C          0.62936       -1.04636       -1.25823
H          0.88643       -0.90640       -2.31455
C         -0.35436       -1.94892       -0.91269
H         -0.86242       -2.50311       -1.71034
C          3.05993        1.47545        0.39825
H          3.76784        2.16659       -0.08484
H          3.65098        0.87587        1.12274
H          2.38512        2.10241        1.02129
H         -0.38622        2.81914       -0.30392
H          0.29261        2.49874       -0.45415
O         -2.99056        1.92020       -0.00750
C         -3.39570        3.19787       -0.07992
H         -4.50882        3.34386        0.01579
H         -2.96748        3.87576        0.71481
H         -3.13901        3.72209       -1.04621
29
5-Na-PMe2.log	Energy: -561129.0645928
Na        -0.49928       -0.17204       -0.80998
C          2.95875        1.21299       -0.41296
H          3.50720        1.24729       -1.36066
C          2.25447        0.06449       -0.10355
C          0.76957       -1.24241        1.40291
H          0.21723       -1.29472        2.34835
C          1.48531       -0.08694        1.12014
H          1.49156        0.72342        1.85508
C          0.70820       -2.32582        0.51064
H          0.13317       -3.22473        0.74218
C          2.16817       -1.07483       -0.99887
H          2.72071       -1.02648       -1.94443
C          1.44180       -2.20775       -0.69305
H          1.42560       -3.03268       -1.41445
C          3.02970        2.39165        0.50235
H          3.63866        3.19858        0.06623
H          3.47711        2.15906        1.49170
H          2.03607        2.83770        0.72964
H         -0.05558        2.33439       -1.26882
H          0.67440        2.10557       -1.21954
P         -3.21481        0.37029       -0.70475
C         -2.78885        1.89534        0.33172
H         -2.65743        2.77398       -0.32307
H         -3.59477        2.14801        1.04684
H         -1.86131        1.79451        0.93324
C         -3.28174       -0.81811        0.76592
H         -3.45827       -1.84809        0.41121
H         -2.35095       -0.83837        1.36838
H         -4.10136       -0.57095        1.46770
23
5-Sc-BF2.log	Energy: -813147.0020654
Sc         0.04241       -0.31445       -0.82549
C          1.94872       -1.10240        0.65490
H          1.58754       -1.87132        1.34987
C          1.45014        0.19235        0.84467
C          0.82286        2.14688       -0.52606
H          1.08182        2.86563       -1.30759
C          1.78207        1.23539       -0.10361
H          2.77784        1.25257       -0.55124
C         -0.50175        2.07007       -0.06586
H         -1.27634        2.73232       -0.45342
C          0.19831        0.36835        1.53382
H         -0.07155       -0.35099        2.31259
C         -0.75739        1.25177        1.06277
H         -1.74180        1.27762        1.53692
C          3.19112       -1.40187       -0.11900
H          3.29414       -2.47949       -0.30334
H          4.10132       -1.07847        0.41497
H          3.21776       -0.89273       -1.09906
B         -2.27565       -0.74437       -0.20962
F         -3.33923       -0.06907       -0.65173
F         -2.57183       -1.61401        0.76347
H          1.20591       -2.28428       -1.81560
H          0.70599       -2.26112       -2.39606
21
5-Sc-H.log	Energy: -672695.0357661
Sc         0.09599        1.16062       -0.30578
C         -1.69963       -0.22756        0.76692
H         -1.92188        0.20273        1.75248
C         -0.43836       -0.81701        0.61069
C          1.22728       -1.00605       -1.18869
H          1.47251       -1.28867       -2.21538
C         -0.02503       -1.31349       -0.68654
H         -0.75808       -1.81680       -1.32041
C          2.14521       -0.23898       -0.43639
H          3.11121        0.04401       -0.85410
C          0.64452       -0.39812        1.47293
H          0.41219       -0.12712        2.50652
C          1.89180       -0.10393        0.95117
H          2.64967        0.34367        1.59643
C         -2.84879       -0.46148       -0.15791
H         -3.63881        0.28542       -0.00218
H         -3.31374       -1.45070       -0.00320
H         -2.55976       -0.42881       -1.22297
H         -2.13386        2.18926       -0.94174
H         -1.70111        2.59315       -1.42897
H          0.98390        2.48060        0.56179
29
5-Sc-NMe2.log	Energy: -756682.8501585
Sc        -0.24472       -0.20421       -0.60267
C          1.87980       -1.20800        0.60759
H          1.52155       -1.83947        1.43047
C          1.59752        0.14873        0.69658
C          1.07314        2.04751       -0.76605
H          1.31313        2.65537       -1.64247
C          1.95814        1.06604       -0.37210
H          2.88237        0.90422       -0.92970
C         -0.17988        2.22364       -0.12299
H         -0.88040        2.98540       -0.46547
C          0.51647        0.60754        1.55335
H          0.30317        0.04239        2.46516
C         -0.34665        1.60450        1.13925
H         -1.22174        1.84230        1.74917
C          2.89183       -1.80515       -0.31165
H          2.71344       -2.88079       -0.45030
H          3.91939       -1.70408        0.07789
H          2.89546       -1.33428       -1.30942
H          0.53810       -2.23638       -1.80159
H         -0.20648       -2.30149       -1.97300
N         -2.11748       -0.63140       -0.29576
C         -3.40961       -0.03191       -0.46369
H         -4.16099       -0.75444       -0.83401
H         -3.79562        0.37198        0.49384
H         -3.36408        0.79994       -1.18322
C         -2.05578       -1.65266        0.71613
H         -2.47447       -1.31131        1.68375
H         -2.57360       -2.58697        0.42848
H         -0.99760       -1.94553        0.92835
25
5-Sc-OMe.log	Energy: -744528.3664989
Sc         0.37503        0.18331       -0.76694
C         -1.36681        1.36099        0.76506
H         -0.80410        1.93433        1.51166
C         -1.23485       -0.02552        0.81870
C         -1.15949       -1.95447       -0.70025
H         -1.60091       -2.52528       -1.52130
C         -1.86060       -0.89245       -0.16452
H         -2.83830       -0.62417       -0.56953
C          0.16162       -2.25634       -0.27561
H          0.71666       -3.07900       -0.72693
C         -0.08221       -0.60014        1.48366
H          0.34684       -0.05909        2.33144
C          0.59233       -1.67583        0.94003
H          1.53419       -1.99861        1.38989
C         -2.46015        2.07170        0.03759
H         -2.20550        3.12736       -0.12747
H         -3.40967        2.05828        0.60035
H         -2.68461        1.62233       -0.94553
H         -0.14479        2.31933       -1.76478
H          0.58262        2.21669       -1.98240
O          2.06939        0.74895       -0.34322
C          3.27893        0.97798        0.29744
H          3.50494        2.05669        0.33418
H          3.25291        0.60237        1.33650
H          4.10638        0.47209       -0.22715
23
5-Sr-BF2.log	Energy: -355226.2900231
Sr         0.39359        0.46189       -0.48948
C         -2.28100        1.26039        0.91905
H         -2.06190        1.62758        1.92893
C         -2.00162       -0.07638        0.65060
C         -1.68602       -1.87650       -1.02276
H         -1.93150       -2.28894       -2.00725
C         -2.30782       -0.70134       -0.62011
H         -3.03463       -0.22761       -1.28600
C         -0.74723       -2.53769       -0.21609
H         -0.26676       -3.46112       -0.54366
C         -1.16953       -0.87935        1.52271
H         -0.97651       -0.50887        2.53561
C         -0.55914       -2.04153        1.09189
H          0.10041       -2.57772        1.78138
C         -3.17986        2.08768        0.05406
H         -3.16196        3.14526        0.35690
H         -4.24124        1.76925        0.07858
H         -2.89582        2.06055       -1.01708
H         -0.11637        3.07716       -1.73823
H         -0.69876        2.93707       -1.26612
B          3.21578        0.28465        0.10354
F          4.14911       -0.37655       -0.63287
F          3.83344        0.82773        1.18657
21
5-Sr-F.log	Energy: -277058.2522750
Sr        -1.19581       -0.24567       -0.01106
C          1.97687       -1.27253        0.72729
H          2.04284       -1.49404        1.79901
C          1.59528        0.00515        0.36206
C          0.84823        1.61054       -1.37296
H          0.79651        1.88512       -2.43225
C          1.51734        0.44912       -1.02157
H          1.99507       -0.14915       -1.80212
C          0.22374        2.43710       -0.41859
H         -0.26982        3.36572       -0.71135
C          1.11508        0.98129        1.32745
H          1.26459        0.76731        2.39152
C          0.45730        2.13116        0.94446
H          0.09363        2.81485        1.71902
C          2.55904       -2.26363       -0.22874
H          2.60327       -3.26973        0.21444
H          3.59006       -2.01421       -0.54977
H          1.97717       -2.35474       -1.16594
H         -0.91243       -2.89242       -0.98572
H         -0.19666       -2.75995       -0.75688
F         -3.25565       -1.00362        0.08710
21
5-Sr-H.log	Energy: -214773.6797949
Sr         1.16576       -1.03663       -0.01635
C          0.66252        1.64653        0.61772
H          0.84834        1.92636        1.66140
C         -0.57973        1.05683        0.31608
C         -2.09518       -0.01749       -1.32383
H         -2.36815       -0.17989       -2.37181
C         -0.99071        0.78678       -1.03593
H         -0.45398        1.26290       -1.86311
C         -2.85513       -0.60790       -0.31660
H         -3.71791       -1.23481       -0.55106
C         -1.41996        0.47306        1.32756
H         -1.17925        0.67499        2.37807
C         -2.50165       -0.32803        1.01776
H         -3.09955       -0.74755        1.83345
C          1.48880        2.30226       -0.44739
H          2.37015        2.79929       -0.01720
H          0.94315        3.06901       -1.03330
H          1.88816        1.59451       -1.21311
H          3.84216        0.02505        0.65344
H          3.43754        0.61118        0.93119
H          2.93675       -2.28125       -0.71885
24
5-Sr-Me.log	Energy: -239403.6323616
Sr         0.64640       -0.05135       -0.69868
C         -1.70629        1.43719        0.86394
H         -1.30398        1.73157        1.83990
C         -1.77834        0.08339        0.57612
C         -2.04709       -1.71426       -1.10748
H         -2.45552       -2.03855       -2.07099
C         -2.32494       -0.42967       -0.66770
H         -2.95289        0.22147       -1.28241
C         -1.25346       -2.60526       -0.36267
H         -1.06542       -3.62265       -0.71127
C         -1.13454       -0.92284        1.40224
H         -0.80321       -0.63131        2.40502
C         -0.87635       -2.19697        0.93688
H         -0.35125       -2.90100        1.59093
C         -2.36788        2.48299        0.02503
H         -2.07543        3.49380        0.34554
H         -3.47494        2.44756        0.05607
H         -2.10726        2.40384       -1.05073
H          0.97638        2.76119       -1.24239
H          0.22302        2.81866       -1.13474
C          2.98397        0.90365       -0.06351
H          3.75524        0.20164        0.31428
H          3.49905        1.49988       -0.84723
H          2.81823        1.62123        0.77063
29
5-Sr-NMe2.log	Energy: -298739.4902678
Sr         0.56064       -0.00204       -0.47625
N          2.84821        0.24746        0.02023
C         -2.00294        1.61782        0.98565
H         -1.70120        1.86477        2.00974
C         -1.99711        0.28610        0.61601
C         -2.08733       -1.43703       -1.16304
H         -2.39920       -1.72231       -2.17388
C         -2.41532       -0.17420       -0.69992
H         -2.98957        0.49926       -1.34203
C         -1.35829       -2.35793       -0.38342
H         -1.14061       -3.36254       -0.75084
C         -1.43330       -0.75651        1.46026
H         -1.21270       -0.51077        2.50461
C         -1.12533       -2.00843        0.96897
H         -0.66907       -2.74141        1.64283
C         -2.59062        2.70061        0.13940
H         -2.33373        3.69633        0.53034
H         -3.69599        2.66303        0.07229
H         -2.23354        2.66857       -0.90933
C          3.26780       -0.86028        0.82280
H          2.43966       -1.58357        1.00552
H          4.09577       -1.46208        0.37096
H          3.63719       -0.56842        1.83724
C          3.93493        1.15443       -0.16265
H          3.63960        2.02980       -0.76977
H          4.34073        1.55894        0.79750
H          4.81596        0.69602       -0.67715
H          0.80661        2.82519       -1.08255
H          0.20348        2.80691       -0.61382
25
5-Sr-OMe.log	Energy: -286593.2235711
Sr         0.85801       -0.02609       -0.05095
C         -1.94509        1.63913        0.75271
H         -1.91118        1.87708        1.82265
C         -1.89696        0.30235        0.39515
C         -1.61907       -1.44552       -1.34189
H         -1.68213       -1.73050       -2.39776
C         -1.98974       -0.16011       -0.97985
H         -2.35144        0.52719       -1.74959
C         -1.15930       -2.38748       -0.40206
H         -0.90075       -3.40550       -0.69904
C         -1.60234       -0.74865        1.35446
H         -1.64091       -0.49776        2.42040
C         -1.24136       -2.02121        0.96189
H         -1.00204       -2.76205        1.73236
C         -2.33020        2.73211       -0.19260
H         -2.08994        3.72311        0.22170
H         -3.41067        2.74680       -0.43893
H         -1.81078        2.66138       -1.16738
H          1.13200        2.67715       -1.14240
H          0.41722        2.72335       -0.87809
O          3.04764        0.22705        0.02842
C          4.40639        0.34030        0.07297
H          4.77921        0.79168        1.02136
H          4.93119       -0.63915       -0.01802
H          4.82059        0.97683       -0.74311
29
5-Sr-PMe2.log	Energy: -478556.9054542
Sr         0.08263       -0.48593       -0.56600
C         -1.43877        1.98965        0.79714
H         -0.91792        2.20672        1.73671
C         -2.01586        0.73962        0.65889
C         -2.96348       -1.00935       -0.82195
H         -3.48959       -1.26514       -1.74806
C         -2.74723        0.32844       -0.53020
H         -3.12052        1.09245       -1.21749
C         -2.51390       -2.04292        0.02238
H         -2.71940       -3.09030       -0.20653
C         -1.76836       -0.33688        1.60562
H         -1.33203       -0.07898        2.57638
C         -1.99506       -1.65838        1.28350
H         -1.74496       -2.42963        2.01939
C         -1.68580        3.11999       -0.14904
H         -0.96631        3.93700        0.00983
H         -2.69673        3.56383       -0.05660
H         -1.59820        2.81857       -1.21141
H          1.17917        1.80224       -1.84841
H          0.50956        2.16090       -1.74972
P          2.87902       -0.16197        0.00760
C          4.40788       -1.19521        0.24481
H          5.21268       -0.90157       -0.45204
H          4.80681       -1.11338        1.27117
H          4.18329       -2.25775        0.06085
C          3.58489        1.52606        0.36680
H          2.79305        2.29071        0.30611
H          4.01132        1.58410        1.38349
H          4.37859        1.80905       -0.34737
21
5-Ti-F.log	Energy: -790449.7858833
Ti         0.53075        0.68377       -0.59938
C         -1.96131        0.17449        0.66917
H         -2.00003        1.00417        1.38764
C         -0.77753       -0.56629        0.66411
C          0.82750       -1.82778       -0.67966
H          1.05448       -2.52055       -1.49306
C         -0.47409       -1.60733       -0.30649
H         -1.28836       -2.12518       -0.81756
C          1.90837       -1.07915       -0.08176
H          2.93028       -1.21704       -0.43968
C          0.34584       -0.08897        1.45904
H          0.13830        0.60989        2.27497
C          1.65787       -0.42633        1.14138
H          2.47888        0.01180        1.71372
C         -3.17665       -0.07520       -0.10057
H         -3.54792        0.84852       -0.57220
H         -3.96879       -0.33757        0.62817
H         -3.10881       -0.88310       -0.83876
H         -0.67116        0.59775       -2.36322
H         -1.15703        0.99781       -1.90568
F          0.81817        2.32778       -0.10881
21
5-Ti-H.log	Energy: -728175.4128279
Ti        -0.03990       -0.50440       -0.98470
C          1.79597       -0.49736        0.59570
H          1.97766       -1.55139        0.84869
C          0.56176        0.02813        1.00825
C         -1.11122        1.50365       -0.01607
H         -1.35524        2.44911       -0.50660
C          0.16228        1.31927        0.49887
H          0.90214        2.11960        0.41973
C         -2.00403        0.41779       -0.11455
H         -2.95118        0.52239       -0.64467
C         -0.49591       -0.91864        1.23923
H         -0.23859       -1.88905        1.67407
C         -1.75302       -0.73682        0.67402
H         -2.51197       -1.51743        0.75663
C          2.95547        0.29881        0.12946
H          3.67919       -0.33221       -0.40067
H          3.48557        0.72244        1.00172
H          2.68556        1.15176       -0.51285
H         -1.18035       -1.71708       -1.14876
H          1.86345       -0.57030       -2.40192
H          1.31388       -0.61760       -2.93651
24
5-Ti-Me.log	Energy: -752822.9350599
Ti         0.22511        0.63026       -0.62267
C         -1.78430        0.20413        0.72332
H         -1.80369        0.99062        1.48934
C         -0.70822       -0.69962        0.80565
C          0.80259       -1.79353       -0.79374
H          0.93954       -2.39674       -1.69433
C         -0.46928       -1.63002       -0.27222
H         -1.31759       -2.09685       -0.77788
C          1.89460       -1.04543       -0.28628
H          2.87486       -1.08278       -0.76202
C          0.46545       -0.25257        1.50618
H          0.32997        0.40176        2.37314
C          1.73794       -0.41679        0.96834
H          2.59169        0.05212        1.46147
C         -3.04415       -0.00577       -0.03582
H         -3.43322        0.94264       -0.43233
H         -3.81670       -0.38971        0.65274
H         -2.95659       -0.72635       -0.86141
C          1.22024        2.19230        0.00778
H          2.08148        2.48651        0.61459
H          1.22124        2.69199       -0.98614
H          0.25698        2.45494        0.54200
H         -1.03185        1.92718       -2.03156
H         -1.57779        1.56256       -1.62817
25
5-Ti-OMe.log	Energy: -800014.8188878
Ti        -0.38054       -0.01789       -0.71087
C          1.28464       -1.42940        0.68656
H          0.62976       -2.02961        1.33072
C          1.17494       -0.04340        0.82306
C          1.16415        1.95941       -0.57729
H          1.61633        2.56519       -1.36630
C          1.84612        0.87259       -0.08040
H          2.82740        0.61369       -0.48267
C         -0.18269        2.23795       -0.16656
H         -0.73746        3.06313       -0.61498
C         -0.01106        0.47261        1.47015
H         -0.48618       -0.14272        2.23931
C         -0.64571        1.62043        1.01110
H         -1.60312        1.91689        1.44478
C          2.36352       -2.14472       -0.02197
H          2.00394       -3.08771       -0.45557
H          3.13248       -2.43053        0.71832
H          2.86708       -1.55411       -0.79821
H          0.04740       -1.16066       -2.49891
H          0.30445       -1.66531       -1.97100
O         -1.88585       -0.74376       -0.32859
C         -3.12785       -1.18671        0.16420
H         -3.13704       -2.28579        0.18665
H         -3.27612       -0.78937        1.18000
H         -3.92671       -0.82221       -0.49734
23
5-Zr-BF2.log	Energy: -365206.9203112
Zr         0.03734       -0.35380       -0.71939
C          2.19973       -0.81741        0.83801
H          1.93435       -1.60471        1.55573
C          1.47180        0.37414        0.93974
C          0.51576        2.16413       -0.48455
H          0.64977        2.88456       -1.29595
C          1.60849        1.41663       -0.06486
H          2.58185        1.58293       -0.53295
C         -0.77830        1.89828       -0.00318
H         -1.65377        2.42950       -0.37937
C          0.20909        0.37245        1.63555
H          0.06538       -0.35219        2.44499
C         -0.88631        1.09010        1.16737
H         -1.83252        1.04033        1.71639
C          3.46575       -0.99073        0.08072
H          3.67641       -2.05029       -0.11144
H          4.31317       -0.60377        0.67315
H          3.49186       -0.45254       -0.88015
B         -2.27373       -0.64812        0.02476
F         -3.29228        0.03920       -0.44310
F         -2.51213       -1.58345        0.92536
H          1.28523       -2.32553       -1.48051
H          0.76695       -2.30300       -2.05152
21
5-Zr-F.log	Energy: -287031.9006693
Zr         0.27292       -0.46036       -0.70440
C          2.04730       -0.76472        0.79908
H          1.79771       -1.54723        1.52847
C          1.43300        0.50565        1.01596
C          0.59712        2.36053       -0.36118
H          0.77485        3.12256       -1.12305
C          1.65994        1.57833        0.08906
H          2.65709        1.71329       -0.34036
C         -0.71826        2.13253        0.09375
H         -1.55109        2.70987       -0.30970
C          0.13152        0.45549        1.61467
H         -0.06679       -0.33616        2.34549
C         -0.91390        1.26813        1.18087
H         -1.90669        1.13843        1.61770
C          3.26580       -0.97934       -0.02897
H          3.44983       -2.04895       -0.18749
H          4.17060       -0.56308        0.44721
H          3.24592       -0.49617       -1.02647
H          1.34951       -2.62923       -1.57252
H          0.69601       -2.76320       -1.96089
F         -1.15126       -1.59539       -0.17116
21
5-Zr-H.log	Energy: -224758.2788965
Zr         0.00271        0.97916       -0.15085
C         -1.68754       -0.62256        0.74465
H         -1.92949       -0.35199        1.78078
C         -0.39723       -1.16962        0.52720
C          1.31590       -1.06848       -1.25580
H          1.58534       -1.20858       -2.30557
C          0.04583       -1.44211       -0.82306
H         -0.66949       -1.85113       -1.54107
C          2.19396       -0.37156       -0.39786
H          3.15119        0.00868       -0.75400
C          0.65053       -0.79042        1.43761
H          0.38570       -0.62860        2.48795
C          1.90011       -0.37821        0.98812
H          2.61884        0.02656        1.70376
C         -2.81539       -0.75168       -0.22596
H         -3.63427       -0.06404        0.01396
H         -3.23922       -1.77170       -0.21336
H         -2.51072       -0.57996       -1.27416
H         -2.27714        2.19942       -0.21426
H         -1.85767        2.70624       -0.62022
H          1.03152        1.91633        1.00063
24
5-Zr-Me.log	Energy: -249398.9384841
Zr        -0.18927       -0.69150       -0.43590
C          1.84736       -0.08327        0.92217
H          1.86688       -0.62947        1.87389
C          0.88159        0.93116        0.78905
C         -0.48132        1.85332       -1.04137
H         -0.53438        2.28749       -2.04364
C          0.76440        1.60361       -0.48269
H          1.66946        1.84372       -1.04459
C         -1.66121        1.42296       -0.40762
H         -2.63343        1.55193       -0.88403
C         -0.33865        0.81066        1.54079
H         -0.29916        0.35681        2.53681
C         -1.57430        1.03422        0.95012
H         -2.48248        0.81196        1.51275
C          3.03155       -0.19685        0.02088
H          3.55157       -1.15134        0.16088
H          3.76510        0.60420        0.21637
H          2.77124       -0.09788       -1.04851
H          1.44226       -2.60784       -0.63577
H          0.94235       -2.70536       -1.20677
C         -1.85433       -1.77127        0.42580
H         -2.85941       -1.42500        0.69184
H         -1.94379       -2.58821       -0.32507
H         -1.37578       -2.21805        1.32916
25
5-Zr-OMe.log	Energy: -296587.5053610
Zr        -0.27594       -0.20706       -0.70426
C          1.04243       -1.42809        0.93887
H          0.38658       -1.89186        1.68545
C          1.20956       -0.02352        1.02932
C          1.60709        1.80803       -0.56308
H          2.20978        2.25811       -1.35566
C          2.04479        0.65430        0.06612
H          2.98784        0.19244       -0.23602
C          0.32580        2.33980       -0.27113
H         -0.05307        3.20364       -0.81918
C          0.09901        0.73531        1.53365
H         -0.50943        0.29492        2.33011
C         -0.32803        1.89274        0.89075
H         -1.24817        2.38288        1.21741
C          2.05909       -2.30553        0.27660
H          1.69643       -3.33743        0.19897
H          2.99909       -2.33105        0.85408
H          2.35045       -1.97453       -0.73673
H         -0.47478       -2.67584       -1.28192
H         -0.94363       -2.33999       -1.79303
O         -2.02166       -0.43056       -0.07916
C         -3.28396       -0.45237        0.53940
H         -3.47993       -1.46102        0.92977
H         -3.30905        0.27377        1.36637
H         -4.05593       -0.19116       -0.19898
29
5-Zr-PMe2.log	Energy: -488564.8485507
Zr         0.08599       -0.69094        0.43949
P          2.49492       -0.22559       -0.06187
C         -3.25878       -0.37289       -1.11571
H         -3.80202        0.33912       -1.76405
C         -2.12979        0.40254       -0.50715
C         -0.99526        1.48840        1.38372
H         -0.96774        1.71494        2.45257
C         -2.06010        0.72464        0.87072
H         -2.83644        0.37127        1.55281
C          0.02288        1.95473        0.54436
H          0.84529        2.55154        0.94244
C         -1.06727        0.84533       -1.32748
H         -1.07242        0.57077       -2.38642
C         -0.01170        1.61277       -0.82505
H          0.76849        1.96070       -1.50494
C         -4.21225       -1.04153       -0.15307
H         -4.97454       -1.60244       -0.70729
H         -4.74404       -0.31168        0.47554
H         -3.69211       -1.75627        0.50450
H         -0.86097       -2.23864        0.10212
H         -2.83091       -1.10438       -1.82098
C          3.67161       -1.60091       -0.27811
H          4.10644       -1.58530       -1.28980
H          4.48630       -1.47671        0.45524
H          3.20273       -2.58042       -0.10888
C          3.45495        1.24487       -0.53369
H          4.39234        1.25588        0.04407
H          3.71382        1.18337       -1.60328
H          2.91669        2.18204       -0.34639
23
6-Ba-BF2.log	Energy: -351963.5053404
Ba         0.60996       -1.21898        0.15867
C         -3.48694       -0.02240       -1.04442
H         -4.11730        0.70262       -1.59052
C         -2.38957        0.74265       -0.35566
C         -1.21547        1.53309        1.62733
H         -1.14100        1.57831        2.71763
C         -2.24837        0.79677        1.03576
H         -2.96638        0.27698        1.67545
C         -0.28954        2.21081        0.83800
H          0.52399        2.77890        1.29494
C         -1.44813        1.43476       -1.13692
H         -1.53818        1.39427       -2.22712
C         -0.41356        2.15909       -0.55411
H          0.31080        2.68153       -1.18370
C         -4.35028       -0.89652       -0.16280
H         -5.10278       -1.42267       -0.76562
H         -4.89038       -0.31660        0.60211
H         -3.74854       -1.66610        0.34736
H         -0.92296       -2.45377       -1.39746
H         -3.01687       -0.64634       -1.82476
B          3.28270        0.41684       -0.26317
F          4.57019       -0.03551       -0.23449
F          3.32861        1.76020       -0.51009
21
6-Ba-F.log	Energy: -273794.8483346
Ba        -1.41526       -0.61030       -0.20672
C          2.83649       -0.94164        0.91602
H          3.57757       -0.54859        1.63505
C          2.05535        0.22536        0.37444
C          1.19901        1.59474       -1.44617
H          1.13863        1.79743       -2.51936
C          1.93774        0.49782       -0.99323
H          2.43476       -0.14847       -1.72073
C          0.55537        2.43692       -0.54189
H         -0.01762        3.29765       -0.89494
C          1.40312        1.08589        1.27354
H          1.48608        0.88808        2.34717
C          0.66165        2.17514        0.82688
H          0.16115        2.82557        1.54859
C          3.51729       -1.82571       -0.10398
H          4.06864       -2.63239        0.39779
H          4.23852       -1.26665       -0.72135
H          2.78145       -2.30312       -0.76992
H         -0.13194       -2.79156        0.17538
H          2.14541       -1.55780        1.51919
F         -3.06936        0.56950        0.97176
21
6-Ba-H.log	Energy: -211508.7479442
Ba        -1.67168       -0.47538       -0.04318
C          2.66283       -1.09977        0.70312
H          3.46140       -0.78848        1.40007
C          1.89759        0.13135        0.29895
C          0.97396        1.66296       -1.35200
H          0.84800        1.94778       -2.40055
C          1.69803        0.50970       -1.03361
H          2.12393       -0.09372       -1.83914
C          0.42725        2.45557       -0.34560
H         -0.14036        3.35567       -0.59312
C          1.34172        0.94307        1.30197
H          1.48724        0.66000        2.34950
C          0.61808        2.08944        0.98992
H          0.18884        2.69862        1.78917
C          3.24711       -1.92697       -0.41915
H          3.79332       -2.78919       -0.01336
H          3.95357       -1.34858       -1.03567
H          2.45812       -2.32513       -1.07660
H         -0.56205       -2.69373        0.51997
H          1.98388       -1.73290        1.30274
H         -3.18118        1.13902        1.15320
24
6-Ba-Me.log	Energy: -236138.6672221
Ba         1.43243       -1.09909        0.86516
C         -2.44978       -0.62663       -0.86498
H         -2.94855       -0.10674       -1.70258
C         -1.57127        0.37406       -0.16310
C         -0.82732        1.58456        1.81178
H         -0.92383        1.78211        2.88329
C         -1.65487        0.63243        1.21053
H         -2.38275        0.09314        1.82141
C          0.10753        2.28912        1.05574
H          0.74974        3.03805        1.52568
C         -0.62118        1.08981       -0.90988
H         -0.53506        0.89318       -1.98346
C          0.20820        2.03573       -0.31483
H          0.94318        2.57030       -0.92149
C         -3.47380       -1.33685       -0.00927
H         -4.07456       -2.02164       -0.62302
H         -4.16800       -0.63169        0.47537
H         -2.98797       -1.94371        0.77079
H         -0.18910       -2.95438        0.33420
H         -1.79378       -1.37917       -1.33852
C          3.23271       -0.01948       -1.01182
H          2.68444        0.07609       -1.97608
H          3.58375        1.01047       -0.78030
H          4.15289       -0.58825       -1.26318
29
6-Ba-NMe2.log	Energy: -295476.3226788
Ba         0.73244       -0.89210       -0.43702
N          2.92126        0.04434        0.36159
C         -3.70496       -0.46199       -0.24383
H         -4.55677        0.12865       -0.62644
C         -2.55684        0.48429       -0.01532
C         -0.82054        1.47570        1.37119
H         -0.30529        1.53220        2.33372
C         -1.87908        0.57934        1.20596
H         -2.17543       -0.05748        2.04220
C         -0.40893        2.28923        0.31770
H          0.42317        2.98444        0.45025
C         -2.13316        1.31216       -1.06689
H         -2.65955        1.25859       -2.02575
C         -1.07550        2.20454       -0.90716
H         -0.77314        2.84608       -1.73960
C         -4.13765       -1.28909        0.94603
H         -4.99042       -1.92782        0.67839
H         -4.45209       -0.65550        1.79048
H         -3.32518       -1.94920        1.28786
H         -0.70798       -2.79855        0.41938
H         -3.43252       -1.13606       -1.07633
C          3.88757       -0.16623        1.38984
H          4.91785       -0.36670        1.00096
H          4.00635        0.70920        2.07714
H          3.62118       -1.02944        2.02698
C          3.28812        1.16601       -0.43577
H          3.36207        2.12914        0.13321
H          4.27739        1.05991       -0.95042
H          2.55079        1.35600       -1.25045
25
6-Ba-OMe.log	Energy: -283328.4033833
Ba         0.93704       -1.04488        0.11271
C         -3.36740       -0.21087       -0.87307
H         -4.10847        0.45857       -1.34668
C         -2.25547        0.63709       -0.31858
C         -0.95353        1.56817        1.51644
H         -0.78756        1.66965        2.59287
C         -2.00974        0.77693        1.05143
H         -2.65040        0.26527        1.77437
C         -0.11966        2.23108        0.61978
H          0.71362        2.83856        0.97996
C         -1.40893        1.31733       -1.21027
H         -1.58104        1.20860       -2.28549
C         -0.35753        2.10415       -0.75210
H          0.29400        2.61380       -1.46670
C         -4.05707       -1.13380        0.10708
H         -4.82411       -1.73119       -0.40430
H         -4.55856       -0.58616        0.92040
H         -3.34120       -1.84102        0.55666
H         -0.57121       -2.34648       -1.48637
H         -2.94268       -0.80939       -1.69750
O          2.91261        0.22567       -0.13370
C          3.86971        1.14681       -0.43662
H          4.34294        0.98700       -1.43449
H          3.48213        2.19542       -0.46084
H          4.71518        1.16405        0.29159
29
6-Ba-PMe2.log	Energy: -475295.1704700
Ba         0.32895       -1.14238       -0.38499
P          3.17859       -0.01374        0.23753
C         -4.08362       -0.13060       -0.11553
H         -4.84642        0.51545       -0.58626
C         -2.81081        0.66555       -0.00709
C         -0.94330        1.59185        1.25011
H         -0.41839        1.71636        2.20074
C         -2.12103        0.84345        1.19898
H         -2.50610        0.39196        2.11599
C         -0.42072        2.16891        0.09400
H          0.50691        2.74424        0.13835
C         -2.27835        1.26127       -1.16133
H         -2.81075        1.14193       -2.11080
C         -1.09984        2.00329       -1.11575
H         -0.71082        2.46531       -2.02780
C         -4.62141       -0.71422        1.17160
H         -5.55675       -1.25845        0.98322
H         -4.83919        0.06765        1.91637
H         -3.91030       -1.42858        1.61445
H         -1.40723       -2.81063        0.23198
H         -3.91325       -0.94616       -0.84106
C          4.68920       -0.02325        1.33059
H          5.62885       -0.01966        0.74931
H          4.71527        0.84596        2.01235
H          4.69346       -0.93093        1.95536
C          3.47112        1.62502       -0.62590
H          3.49467        2.47965        0.07565
H          4.42178        1.63427       -1.18866
H          2.67048        1.82327       -1.36075
23
6-Ca-BF2.log	Energy: -761124.2366907
Ca         0.79142       -1.27843       -0.00778
C         -3.31182       -0.59240       -0.69354
H         -3.93980       -0.02588       -1.40457
C         -2.16317        0.28852       -0.28608
C         -0.83202        1.47991        1.36794
H         -0.66633        1.76421        2.41036
C         -1.91805        0.66281        1.03973
H         -2.58349        0.31651        1.83384
C          0.03743        1.93252        0.37819
H          0.89145        2.56388        0.63293
C         -1.27791        0.75318       -1.27445
H         -1.45604        0.46887       -2.31682
C         -0.19343        1.56502       -0.95147
H          0.48229        1.91452       -1.73712
C         -4.16414       -1.14134        0.42816
H         -4.96285       -1.77877        0.02560
H         -4.64575       -0.34167        1.01270
H         -3.56748       -1.76067        1.11650
H         -0.60985       -2.84550       -0.32614
H         -2.89547       -1.43077       -1.27948
B          3.38584       -0.37342        0.01212
F          4.51058       -0.98198        0.46653
F          3.72658        0.85994       -0.45806
21
6-Ca-F.log	Energy: -682955.5426669
Ca         1.54608       -1.06063       -0.51764
C         -2.65996       -0.48711       -0.45971
H         -3.51918        0.18066       -0.65127
C         -1.47585        0.36950       -0.10325
C          0.31720        1.06603        1.39684
H          0.82976        0.96478        2.35701
C         -0.79359        0.26310        1.11563
H         -1.13414       -0.45423        1.86668
C          0.77309        1.99003        0.45846
H          1.64237        2.61418        0.67598
C         -1.00195        1.30523       -1.03678
H         -1.51702        1.39763       -1.99806
C          0.10269        2.10543       -0.76264
H          0.44593        2.82869       -1.50714
C         -3.04184       -1.55282        0.54325
H         -3.90532       -2.12753        0.18206
H         -3.31766       -1.12490        1.51982
H         -2.21770       -2.26706        0.69967
H          0.23176       -2.42246       -1.49333
H         -2.44420       -0.96245       -1.43292
F          3.40723       -0.86346        0.35816
21
6-Ca-H.log	Energy: -620669.5141295
Ca        -1.64049        1.54192       -0.23730
C          2.47175       -0.15645       -0.54516
H          3.09424       -1.05087       -0.77905
C          1.09763       -0.61879       -0.15232
C         -0.77618       -0.77796        1.41054
H         -1.17667       -0.61098        2.41722
C          0.55805       -0.43482        1.11820
H          1.17970        0.01936        1.90111
C         -1.62843       -1.26593        0.40091
H         -2.68924       -1.49919        0.60264
C          0.27835       -1.22619       -1.12831
H          0.69507       -1.41017       -2.12435
C         -1.06010       -1.55947       -0.85966
H         -1.69599       -2.00917       -1.63601
C          3.17754        0.73581        0.45287
H          4.14189        1.07249        0.04757
H          3.38839        0.22147        1.41251
H          2.57711        1.63865        0.67145
H          0.01823        2.73406       -0.84527
H          2.37922        0.38021       -1.51748
H         -3.67381        1.52856        0.37334
24
6-Ca-Me.log	Energy: -645301.7495298
Ca         1.43069       -1.25041       -0.05663
C         -2.70755       -0.42547       -0.63930
H         -3.37196        0.24042       -1.21918
C         -1.47828        0.35723       -0.26925
C          0.07598        1.30741        1.34516
H          0.36176        1.47211        2.38746
C         -1.08457        0.58330        1.05444
H         -1.68486        0.18668        1.87626
C          0.86911        1.81811        0.32003
H          1.78245        2.37191        0.54765
C         -0.66693        0.87561       -1.29274
H         -0.95731        0.70120       -2.33364
C          0.48704        1.59938       -1.00729
H          1.10100        1.99122       -1.82256
C         -3.47111       -1.05302        0.50501
H         -4.34103       -1.60665        0.12676
H         -3.84620       -0.30008        1.21612
H         -2.84222       -1.76867        1.05754
H          0.01246       -2.82859       -0.40893
H         -2.39807       -1.21310       -1.34842
C          3.79603       -0.56639        0.09688
H          4.57668       -1.35293        0.04722
H          4.06497        0.15127       -0.70918
H          4.01013       -0.01368        1.03800
29
6-Ca-NMe2.log	Energy: -704638.1550787
Ca        -0.91431       -1.05727        0.16011
N         -3.03011       -0.34532        0.15473
C          3.35965       -0.48003        0.80843
H          4.09962        0.22795        1.22230
C          2.23451        0.32218        0.21334
C          0.71776        0.89073       -1.60376
H          0.38730        0.73458       -2.63435
C          1.78006        0.13665       -1.09750
H          2.25818       -0.60719       -1.73826
C          0.07494        1.83407       -0.80363
H         -0.76175        2.41562       -1.19755
C          1.58384        1.28354        1.00273
H          1.92803        1.44350        2.02972
C          0.52199        2.03449        0.50610
H          0.03478        2.77790        1.14241
C          4.04146       -1.46323       -0.11685
H          4.85388       -1.98372        0.40806
H          4.48283       -0.96163       -0.99260
H          3.33876       -2.23041       -0.47681
H          0.22798       -2.87188        0.16053
H          2.96277       -1.01942        1.68749
C         -4.12716       -1.19233       -0.19897
H         -4.87482       -1.31897        0.62266
H         -4.71564       -0.81644       -1.07242
H         -3.78906       -2.21214       -0.46857
C         -3.51263        0.95589        0.49426
H         -4.05068        1.46596       -0.34384
H         -4.23955        0.95215        1.34422
H         -2.69226        1.63500        0.79666
25
6-Ca-OMe.log	Energy: -692490.3576078
Ca         1.10765       -1.22006       -0.37103
C         -3.14745       -0.32722       -0.53096
H         -3.91689        0.41679       -0.80534
C         -1.89901        0.41663       -0.14248
C         -0.10204        0.96003        1.40950
H          0.36062        0.83280        2.39222
C         -1.27865        0.26912        1.10380
H         -1.71391       -0.39793        1.85153
C          0.48323        1.80978        0.47215
H          1.40970        2.33776        0.70709
C         -1.30025        1.28069       -1.07267
H         -1.77047        1.40695       -2.05315
C         -0.12700        1.96828       -0.77494
H          0.31791        2.63342       -1.51943
C         -3.69881       -1.29326        0.49375
H         -4.60259       -1.78489        0.10888
H         -3.97452       -0.78727        1.43248
H         -2.96930       -2.08473        0.72623
H         -0.33688       -2.77026       -0.76598
H         -2.93168       -0.87326       -1.46643
O          3.05745       -0.58908       -0.07211
C          4.30360       -0.08962        0.15751
H          4.29409        0.97939        0.47737
H          4.85563       -0.63508        0.95708
H          4.96406       -0.12641       -0.73912
29
6-Ca-PMe2.log	Energy: -884453.8341873
Ca         0.40668       -1.27014       -0.20136
P          2.99884       -0.23963        0.34826
C         -3.77705       -0.25067       -0.74227
H         -4.49357        0.54416       -1.01758
C         -2.54301        0.40813       -0.18994
C         -0.90402        0.79927        1.56773
H         -0.55578        0.61674        2.58838
C         -2.07357        0.18271        1.11034
H         -2.62447       -0.48213        1.77985
C         -0.17371        1.64101        0.73065
H          0.74904        2.10445        1.08750
C         -1.80513        1.27251       -1.01535
H         -2.15729        1.45532       -2.03522
C         -0.63531        1.87928       -0.56774
H         -0.07362        2.53940       -1.23396
C         -4.44962       -1.27040        0.14924
H         -5.32434       -1.70218       -0.35560
H         -4.80262       -0.82725        1.09366
H         -3.76749       -2.10097        0.38993
H         -0.88755       -2.66045       -1.12880
H         -3.49849       -0.72743       -1.69837
C          4.52037       -1.18660       -0.18626
H          4.63945       -1.23026       -1.28355
H          5.43866       -0.73595        0.23039
H          4.47285       -2.22310        0.18529
C          3.39545        1.38832       -0.49173
H          4.32623        1.82569       -0.08903
H          3.52012        1.29390       -1.58532
H          2.59642        2.12592       -0.31235
23
6-Mg-BF2.log	Energy: -461485.9033593
Mg         0.34762       -1.43635       -1.01765
C         -2.89634       -0.26986       -0.35071
H         -3.69274        0.48723       -0.46907
C         -1.60326        0.45858       -0.09216
C          0.13767        1.29270        1.38945
H          0.57239        1.34082        2.39079
C         -1.01898        0.54051        1.17802
H         -1.47987        0.02395        2.02326
C          0.74603        1.96436        0.33485
H          1.65714        2.54324        0.50086
C         -0.96153        1.12333       -1.15413
H         -1.40128        1.06538       -2.15550
C          0.19584        1.86983       -0.94391
H          0.67360        2.37922       -1.78453
C         -3.30901       -1.28477        0.69424
H         -4.22464       -1.80528        0.38236
H         -3.51630       -0.82020        1.67026
H         -2.53109       -2.05166        0.84178
H         -0.83593       -2.31930       -1.91527
H         -2.82065       -0.76457       -1.33401
B          2.34085       -0.89939       -0.01860
F          2.66195       -1.17848        1.25996
F          3.33596       -0.21193       -0.61330
21
6-Mg-F.log	Energy: -383308.0330536
Mg         0.45960       -1.61609       -0.88094
C          1.44168        1.22504        0.79586
H          1.37864        2.00561        1.57561
C          0.04197        0.77009        0.47481
C         -2.05689        0.99704       -0.73465
H         -2.64959        1.50968       -1.49588
C         -0.74771        1.40681       -0.49307
H         -0.33698        2.24198       -1.06514
C         -2.60768       -0.06797       -0.02731
H         -3.62998       -0.39442       -0.22856
C         -0.52419       -0.30990        1.17707
H          0.07415       -0.81517        1.94170
C         -1.83586       -0.72366        0.92971
H         -2.25251       -1.56290        1.49244
C          2.24100        1.75142       -0.38070
H          3.26916        1.98620       -0.07266
H          1.81215        2.67233       -0.80353
H          2.30696        1.00794       -1.19211
H          1.97835        0.38392        1.26180
H         -0.48155       -1.73980       -2.30312
F          1.92246       -2.02172        0.11227
21
6-Mg-H.log	Energy: -321028.8713674
Mg         0.18730        2.16329       -0.71056
C         -1.92950       -0.28216        0.77457
H         -2.17286       -0.97611        1.59966
C         -0.46799       -0.43729        0.44449
C          1.35230       -1.40210       -0.84835
H          1.68159       -2.03942       -1.67247
C         -0.01123       -1.24501       -0.60468
H         -0.72882       -1.76985       -1.23956
C          2.29195       -0.74084       -0.06461
H          3.35883       -0.85307       -0.26835
C          0.49273        0.23227        1.22371
H          0.15515        0.86388        2.05211
C          1.85709        0.08300        0.97259
H          2.58319        0.61352        1.59417
C         -2.89038       -0.50255       -0.37624
H         -3.92156       -0.28752       -0.06414
H         -2.87323       -1.53967       -0.74367
H         -2.65787        0.15878       -1.22742
H         -0.98696        3.01673        0.23191
H         -2.08004        0.72668        1.19479
H          1.22513        1.89460       -2.05920
24
6-Mg-Me.log	Energy: -345665.5984083
Mg        -1.08671       -1.74503        0.10360
C          2.38279       -0.35080        0.57032
H          3.02014        0.30174        1.19468
C          1.09407        0.37816        0.30264
C         -0.43543        1.60363       -1.13834
H         -0.67559        1.99966       -2.12830
C          0.75489        0.89640       -0.95175
H          1.43160        0.75870       -1.79829
C         -1.31654        1.79713       -0.08103
H         -2.25297        2.33803       -0.23317
C          0.18245        0.56243        1.35753
H          0.42938        0.15696        2.34449
C         -1.00561        1.26543        1.17134
H         -1.69741        1.39487        2.00772
C          3.15438       -0.81117       -0.64711
H          4.04929       -1.37210       -0.34478
H          3.49343        0.03048       -1.27066
H          2.54369       -1.47890       -1.27591
H          0.23177       -2.78128        0.54415
H          2.14928       -1.22234        1.20578
C         -3.04000       -1.28006       -0.51290
H         -3.58926       -0.67704        0.23470
H         -3.06235       -0.69592       -1.45218
H         -3.65652       -2.17944       -0.69558
29
6-Mg-NMe2.log	Energy: -404996.4339422
Mg         1.15063       -0.65085       -0.72092
C         -3.48426       -0.54726       -0.39450
H         -4.33423        0.15809       -0.40377
C         -2.23570        0.22678       -0.07525
C         -0.21040        0.61306        1.21415
H          0.43085        0.35122        2.06120
C         -1.39283       -0.09949        0.99011
H         -1.64555       -0.92825        1.65476
C          0.15010        1.66464        0.36718
H          1.07261        2.22336        0.54382
C         -1.86891        1.29573       -0.90470
H         -2.51684        1.55559       -1.74721
C         -0.69455        2.00645       -0.69396
H         -0.42565        2.82896       -1.36082
C         -3.79359       -1.72123        0.50734
H         -4.71783       -2.22078        0.18673
H         -3.93473       -1.41041        1.55447
H         -2.98852       -2.47247        0.48088
H          0.10282       -1.47556       -1.81441
H         -3.39576       -0.89701       -1.43864
N          2.96265       -0.43806       -0.05540
C          3.50292        0.38298        0.98117
H          4.27608        1.09808        0.61210
H          2.72735        0.99044        1.47905
H          4.00557       -0.20510        1.78526
C          4.00307       -1.21728       -0.66269
H          4.52326       -1.88874        0.06045
H          3.61332       -1.86569       -1.46927
H          4.80611       -0.59149       -1.11879
25
6-Mg-OMe.log	Energy: -392844.5817071
Mg         0.73931        1.64502        0.11835
C         -2.71586        0.40584        0.49594
H         -3.37744       -0.19837        1.14309
C         -1.43346       -0.35701        0.30240
C          0.10929       -1.68460       -1.02987
H          0.36435       -2.14328       -1.98845
C         -1.07685       -0.95615       -0.91071
H         -1.73449       -0.86188       -1.77774
C          0.96861       -1.82146        0.05425
H          1.90183       -2.37907       -0.04658
C         -0.54378       -0.48705        1.38563
H         -0.80609       -0.02251        2.34247
C          0.64044       -1.21287        1.26589
H          1.31635       -1.29536        2.12100
C         -3.45126        0.80267       -0.76566
H         -4.34049        1.39901       -0.52002
H         -3.79453       -0.07068       -1.34129
H         -2.81349        1.41631       -1.42202
H         -0.49518        2.81730        0.33355
H         -2.48489        1.31034        1.08472
O          2.47440        1.21584       -0.23945
C          3.51196        0.35942       -0.44686
H          3.41036       -0.23742       -1.38179
H          4.48617        0.88759       -0.53270
H          3.64602       -0.38175        0.37511
29
6-Mg-PMe2.log	Energy: -584813.3552473
Mg        -0.59131        0.15905       -1.30218
P         -2.50370       -0.43393        0.19776
C          1.93697       -2.01453        0.77263
H          2.95486       -2.42893        0.69692
C          1.97368       -0.54354        0.47417
C          2.96878        1.36414       -0.65482
H          3.75075        1.77099       -1.30033
C          2.96455        0.00688       -0.34654
H          3.74469       -0.64599       -0.74936
C          1.97456        2.20247       -0.15452
H          1.97552        3.26701       -0.39811
C          0.97829        0.30819        0.97496
H          0.21049       -0.10190        1.64064
C          0.97899        1.67205        0.66471
H          0.20299        2.32134        1.08089
C          1.00357       -2.76355       -0.16828
H          0.99041       -3.84075        0.05125
H          1.31562       -2.63728       -1.21777
H         -0.03290       -2.39782       -0.06514
H          0.28052        0.34199       -2.77767
H          1.61066       -2.16964        1.81425
C         -4.03546       -0.10830       -0.82979
H         -4.10161       -0.83893       -1.65112
H         -4.94016       -0.23186       -0.21073
H         -4.06733        0.90249       -1.27090
C         -2.62302        1.06913        1.31611
H         -2.67979        2.03010        0.77573
H         -3.52543        0.99065        1.94551
H         -1.76355        1.11113        2.00384
23
6-Na-BF2.log	Energy: -437802.8215058
Na        -0.63275       -1.88197        0.76407
C          2.94689       -0.24174        0.44512
H          3.56835        0.52096        0.94883
C          1.63854        0.38877        0.05883
C         -0.12698        0.90387       -1.53132
H         -0.52155        0.83793       -2.54902
C          1.11437        0.33533       -1.23553
H          1.67396       -0.16514       -2.02956
C         -0.87286        1.52717       -0.53787
H         -1.85953        1.93831       -0.75931
C          0.87355        1.02344        1.05082
H          1.26214        1.05495        2.07430
C         -0.36402        1.58519        0.76042
H         -0.95390        2.04915        1.55515
C          3.72758       -0.90304       -0.66849
H          4.66967       -1.31767       -0.28250
H          3.98002       -0.19993       -1.47930
H          3.15948       -1.74192       -1.10070
H          1.19143       -2.85478        1.21407
H          2.71741       -1.00717        1.21013
B         -3.19308       -1.04672        0.60003
F         -4.34986       -1.74420        0.35502
F         -3.57184        0.26711        0.76113
21
6-Na-F.log	Energy: -359623.1299436
Na        -1.05091       -1.63912        0.57645
C          2.89830       -0.35213        0.51311
H          3.51143        0.29988        1.16054
C          1.62629        0.36745        0.16810
C         -0.15341        0.98049       -1.37086
H         -0.56834        0.96093       -2.38227
C          1.08598        0.38743       -1.12064
H          1.62374       -0.08811       -1.94458
C         -0.87711        1.56588       -0.33769
H         -1.86500        1.99073       -0.52516
C          0.89206        0.97609        1.19665
H          1.29382        0.95200        2.21503
C         -0.34176        1.56817        0.95147
H         -0.90762        2.01099        1.77534
C          3.71721       -0.86289       -0.65127
H          4.64709       -1.32849       -0.29452
H          3.99339       -0.05848       -1.35305
H          3.16530       -1.63443       -1.21143
H          0.72715       -2.69863        1.06615
H          2.59235       -1.21505        1.13771
F         -3.02097       -1.02462        0.30536
21
6-Na-H.log	Energy: -297343.2737669
Na         0.80483        2.42078        0.12619
C         -2.03544       -0.26818        0.62523
H         -2.38063       -1.08396        1.28591
C         -0.60449       -0.52968        0.24790
C          1.21622       -0.67362       -1.35931
H          1.56181       -0.60697       -2.39403
C         -0.13739       -0.48772       -1.06983
H         -0.83351       -0.28918       -1.88869
C          2.12992       -0.90675       -0.33768
H          3.19256       -1.01853       -0.56301
C          0.33131       -0.76163        1.26714
H         -0.01503       -0.77335        2.30586
C          1.67848       -0.95289        0.98197
H          2.38868       -1.11696        1.79703
C         -3.00318       -0.07159       -0.51995
H         -4.02378        0.07893       -0.14022
H         -3.02534       -0.93630       -1.20381
H         -2.74214        0.82468       -1.10486
H         -1.10566        2.78706        0.96284
H         -2.02842        0.65323        1.24183
H          2.70578        2.76503       -0.69971
24
6-Na-Me.log	Energy: -321973.8926753
Na        -0.70942       -1.90047        0.77751
C          2.87363       -0.27096        0.45502
H          3.53468        0.46909        0.94122
C          1.57990        0.40878        0.10294
C         -0.24977        0.91653       -1.41617
H         -0.71641        0.79372       -2.39723
C          0.96902        0.29009       -1.14946
H          1.44390       -0.30630       -1.93242
C         -0.88344        1.67346       -0.43742
H         -1.85070        2.13926       -0.63937
C          0.91995        1.16294        1.08480
H          1.37379        1.24640        2.07804
C         -0.29223        1.79017        0.82073
H         -0.79197        2.36149        1.60782
C          3.60073       -0.95720       -0.67972
H          4.54880       -1.38541       -0.32419
H          3.83451       -0.26464       -1.50529
H          3.00457       -1.79038       -1.08300
H          1.12946       -2.87512        1.25507
H          2.63993       -1.03012        1.22565
C         -3.00484       -1.14318        0.33560
H         -3.24898       -0.24578        0.94752
H         -3.11677       -0.81245       -0.72192
H         -3.84145       -1.85464        0.51147
29
6-Na-NMe2.log	Energy: -381307.3677386
Na         0.57373        0.56330        1.62075
C         -2.86780        0.72744        0.19948
H         -3.85112        0.25351        0.02751
C         -1.78684       -0.25749       -0.15479
C          0.27603       -0.88808       -1.27786
H          1.09336       -0.62348       -1.95468
C         -0.76013        0.02268       -1.06029
H         -0.73567        0.98242       -1.58289
C          0.28738       -2.11123       -0.61821
H          1.10834       -2.81454       -0.77884
C         -1.75524       -1.49166        0.51440
H         -2.53562       -1.71173        1.24968
C         -0.73973       -2.41126        0.27989
H         -0.73444       -3.36246        0.81983
C         -2.80137        2.06774       -0.49819
H         -3.62859        2.71421       -0.17261
H         -2.86423        1.97399       -1.59460
H         -1.86384        2.59506       -0.25646
H         -1.00399        1.10456        2.96355
H         -2.79241        0.88706        1.29403
N          2.49092        0.68628        0.42936
C          3.44418       -0.29658        0.08169
H          3.29964       -0.73332       -0.95506
H          4.50957        0.07231        0.06029
H          3.43293       -1.15842        0.77802
C          2.55273        1.73976       -0.51224
H          3.55055        2.26142       -0.57100
H          2.36402        1.41500       -1.58279
H          1.80871        2.53622       -0.30106
25
6-Na-OMe.log	Energy: -369157.3508821
Na        -1.00979       -1.68400        0.57323
C          2.94231       -0.26547        0.47831
H          3.60457        0.48066        0.95420
C          1.62667        0.39316        0.16838
C         -0.22774        0.92571       -1.31177
H         -0.69288        0.85168       -2.29883
C          1.02437        0.34806       -1.09240
H          1.52314       -0.16893       -1.91586
C         -0.90197        1.56372       -0.27645
H         -1.89794        1.98075       -0.44110
C          0.93801        1.04717        1.20007
H          1.38856        1.07525        2.19784
C         -0.30813        1.62589        0.98465
H         -0.83461        2.11050        1.81157
C          3.65040       -0.92819       -0.68215
H          4.60634       -1.36078       -0.35387
H          3.86944       -0.21816       -1.49669
H          3.04525       -1.75078       -1.09341
H          0.75326       -2.74346        1.08632
H          2.73754       -1.02917        1.25178
O         -2.97164       -1.05591        0.10079
C         -3.85902       -0.16328       -0.34934
H         -3.62171        0.28080       -1.36358
H         -4.90669       -0.56171       -0.47792
H         -4.00279        0.74387        0.31188
29
6-Na-PMe2.log	Energy: -561134.3241469
Na        -1.00578       -1.13191       -1.37544
P          0.63265        1.10814       -0.64222
C         -3.92357        1.27658        0.11117
H         -5.02463        1.29386        0.17930
C         -3.41004       -0.02463        0.65939
C         -3.63568       -2.42774        0.93649
H         -4.20990       -3.34312        0.77412
C         -4.13776       -1.20856        0.49167
H         -5.10735       -1.17130       -0.01521
C         -2.39105       -2.48558        1.56185
H         -1.98801       -3.44371        1.89804
C         -2.15900       -0.09459        1.28299
H         -1.57131        0.82173        1.40392
C         -1.65501       -1.31486        1.73436
H         -0.67200       -1.34939        2.21267
C         -3.49304        1.49811       -1.33270
H         -3.90493        2.43680       -1.73298
H         -3.83345        0.67380       -1.98038
H         -2.39516        1.56316       -1.40307
H         -1.96212       -2.66212       -2.45703
H         -3.55550        2.10872        0.73429
C          2.20067        1.14366       -1.68651
H          1.94119        1.37911       -2.73262
H          2.91600        1.91789       -1.34822
H          2.74336        0.17905       -1.69473
C          1.48507        0.61929        0.97027
H          1.98155       -0.37018        0.93382
H          2.25623        1.35729        1.26267
H          0.75764        0.59023        1.79944
23
6-Sc-BF2.log	Energy: -813160.4662662
Sc        -0.41459       -0.80409       -0.50863
C          2.98851       -0.39783        0.95135
H          3.67948        0.36314        1.35894
C          1.81311        0.34617        0.39414
C          0.60027        1.41055       -1.44844
H          0.53160        1.64846       -2.51257
C          1.68787        0.66092       -0.97297
H          2.45171        0.32403       -1.67718
C         -0.40657        1.82010       -0.57137
H         -1.26868        2.38091       -0.93694
C          0.77512        0.75290        1.25819
H          0.82651        0.47042        2.31241
C         -0.31504        1.48578        0.78863
H         -1.11534        1.77320        1.47188
C          3.72764       -1.30098       -0.01212
H          4.51959       -1.84764        0.51545
H          4.21324       -0.74366       -0.82684
H          3.05070       -2.05006       -0.45367
H          0.38650       -2.06575        0.49797
H          2.64264       -0.97023        1.82614
B         -2.76299       -0.52580        0.15614
F         -3.72872       -1.25530       -0.41273
F         -3.22930        0.31823        1.07945
21
6-Sc-F.log	Energy: -734994.5856497
Sc        -0.90815       -0.97504       -0.49959
C          1.26905        0.43595        0.33947
C         -0.31100        1.52458       -1.17609
H         -0.54142        1.90516       -2.17397
C          0.93742        0.93293       -0.93016
H          1.65761        0.86020       -1.74792
C         -1.26627        1.60995       -0.15955
H         -2.24721        2.04757       -0.35167
C          0.28601        0.51222        1.34806
H          0.50526        0.08526        2.32923
C         -0.95591        1.10159        1.10972
H         -1.70707        1.12106        1.90160
C          3.31845       -0.80300       -0.54496
H          4.23034       -1.31343       -0.20992
H          3.62740       -0.05011       -1.28549
H          2.69396       -1.55599       -1.05340
H          0.09889       -2.11311        0.45001
F         -2.63625       -1.26784        0.05511
C          2.59437       -0.19492        0.63808
H          2.43929       -0.95111        1.42327
H          3.22410        0.58346        1.10697
21
6-Sc-H.log	Energy: -672709.2107971
Sc         0.96935       -0.80675        0.47217
C         -2.54861       -0.41301       -0.63369
H         -3.30309        0.31213       -0.98922
C         -1.33561        0.37130       -0.23322
C          0.06712        1.47070        1.43786
H          0.24521        1.74375        2.48041
C         -1.07839        0.73420        1.09788
H         -1.77459        0.44437        1.88737
C          0.98907        1.83577        0.45491
H          1.89435        2.38425        0.71820
C         -0.38561        0.73531       -1.20927
H         -0.54797        0.41970       -2.24211
C          0.75697        1.46116       -0.87593
H          1.48858        1.71082       -1.64601
C         -3.14648       -1.29784        0.44003
H         -3.98421       -1.87713        0.03135
H         -3.54034       -0.72554        1.29317
H         -2.40885       -2.02358        0.82100
H          0.29656       -1.93959       -0.76304
H         -2.28589       -1.01306       -1.51903
H          2.68071       -0.42842        0.07584
24
6-Sc-Me.log	Energy: -697350.4993437
Sc         0.98617       -0.79488        0.46271
C         -2.54751       -0.41346       -0.63293
H         -3.31025        0.30112       -0.99195
C         -1.34133        0.38372       -0.23525
C          0.05630        1.48672        1.43769
H          0.23139        1.75924        2.48091
C         -1.08671        0.75065        1.09496
H         -1.78204        0.45747        1.88379
C          0.97723        1.86041        0.45566
H          1.87654        2.41757        0.72141
C         -0.39120        0.75162       -1.20907
H         -0.54903        0.43445       -2.24229
C          0.74627        1.48714       -0.87401
H          1.47525        1.74232       -1.64550
C         -3.13620       -1.29993        0.44508
H         -3.96829       -1.88919        0.03896
H         -3.53572       -0.72801        1.29593
H         -2.39164       -2.01719        0.82864
H          0.34233       -1.94983       -0.78144
H         -2.27839       -1.01590       -1.51485
C          3.05957       -0.58692       -0.00688
H          3.56252       -1.51902        0.31801
H          3.04077       -0.61046       -1.11679
H          3.68221        0.26925        0.29859
29
6-Sc-NMe2.log	Energy: -756696.4685635
Sc         0.56944       -0.61443        0.51089
C         -2.96254       -0.61828       -0.85713
H         -3.63128        0.00795       -1.47591
C         -1.83071        0.26333       -0.42480
C         -0.66273        1.62685        1.22892
H         -0.59202        2.00656        2.25091
C         -1.70419        0.75566        0.88595
H         -2.43094        0.46925        1.64847
C          0.30232        1.98909        0.28639
H          1.12484        2.65074        0.56191
C         -0.84215        0.62933       -1.36052
H         -0.89686        0.21639       -2.37105
C          0.20764        1.47980       -1.01703
H          0.96961        1.72805       -1.75807
C         -3.75033       -1.28555        0.24737
H         -4.51663       -1.94455       -0.18038
H         -4.27334       -0.55939        0.88781
H         -3.10113       -1.90828        0.88345
H         -0.19496       -2.10066       -0.24868
H         -2.55640       -1.37215       -1.55082
N          2.43546       -0.43598        0.01377
C          2.91345       -1.80053        0.06567
H          3.77847       -1.90580        0.74801
H          2.13057       -2.49760        0.43855
H          3.20865       -2.18858       -0.92704
C          3.45265        0.48353       -0.41203
H          3.81835        0.24392       -1.42919
H          3.08388        1.51941       -0.41848
H          4.33240        0.45026        0.25868
25
6-Sc-OMe.log	Energy: -744542.3471338
Sc        -0.76836       -0.84180       -0.33272
C          2.88858       -0.42242        0.74174
H          3.54283        0.26893        1.30294
C          1.65191        0.33848        0.37207
C          0.18210        1.43943       -1.24313
H         -0.01779        1.74110       -2.27375
C          1.35842        0.73417       -0.94116
H          2.05341        0.49298       -1.74863
C         -0.73034        1.75803       -0.23475
H         -1.65245        2.29314       -0.46857
C          0.70101        0.63737        1.37082
H          0.88274        0.29032        2.39065
C         -0.46416        1.34673        1.07841
H         -1.18708        1.54862        1.87142
C          3.64912       -1.04667       -0.40638
H          4.50570       -1.62000       -0.03035
H          4.04534       -0.29423       -1.10491
H          3.01492       -1.74440       -0.97779
H         -0.14251       -2.02829        0.88530
H          2.59876       -1.19377        1.47501
O         -2.57434       -0.79229       -0.07513
C         -3.91096       -0.52009        0.18039
H         -4.33884       -1.27207        0.86295
H         -4.03020        0.47372        0.64867
H         -4.49869       -0.53009       -0.75279
29
6-Sc-PMe2.log	Energy: -936499.3383214
Sc         0.06238       -0.59716        0.69110
C         -3.19452       -0.63412       -0.96583
H         -3.92536        0.01033       -1.48813
C         -2.08468        0.25841       -0.49544
C         -1.02343        1.68709        1.18479
H         -1.02694        2.11760        2.18893
C         -2.05308        0.81781        0.80331
H         -2.85229        0.59359        1.51245
C          0.03275        1.96859        0.31353
H          0.84774        2.62307        0.62575
C         -1.02448        0.56326       -1.36466
H         -1.00572        0.10447       -2.35551
C          0.02950        1.39368       -0.97140
H          0.82851        1.61300       -1.67875
C         -3.89736       -1.44506        0.10201
H         -4.64808       -2.10090       -0.35792
H         -4.42825       -0.81605        0.83176
H         -3.19091       -2.09328        0.64508
H         -0.35437       -2.14813       -0.20660
H         -2.78735       -1.30127       -1.74184
P          2.41774       -0.37606        0.09249
C          3.50365       -1.85556        0.00031
H          4.37018       -1.75269        0.67360
H          2.94305       -2.75786        0.28644
H          3.87446       -1.99493       -1.02788
C          3.48379        0.96817       -0.56122
H          3.75244        0.78217       -1.61349
H          2.97949        1.94256       -0.49195
H          4.41438        1.02600        0.02524
23
6-Sr-BF2.log	Energy: -355237.8759676
Sr         0.57772       -1.12942        0.22505
C         -3.38478       -0.27522       -0.91916
H         -4.00859        0.41260       -1.51851
C         -2.22594        0.51338       -0.37404
C         -0.93650        1.48687        1.44840
H         -0.81061        1.65994        2.52068
C         -2.03203        0.74511        0.99286
H         -2.74383        0.34503        1.71875
C         -0.00888        2.00580        0.54753
H          0.85349        2.57497        0.90069
C         -1.28294        1.04711       -1.27018
H         -1.41682        0.86930       -2.34174
C         -0.19220        1.78560       -0.82170
H          0.53112        2.18357       -1.53766
C         -4.24021       -0.99976        0.09579
H         -5.03916       -1.55939       -0.40887
H         -4.72304       -0.30927        0.80492
H         -3.64476       -1.72744        0.66982
H         -0.80552       -2.71930       -0.68260
H         -2.97906       -1.00365       -1.64228
B          3.29157       -0.07678       -0.14397
F          4.47590       -0.73642       -0.25164
F          3.54593        1.26110       -0.24972
21
6-Sr-F.log	Energy: -277068.1080767
Sr         1.57682       -0.63392       -0.23066
C         -2.80745       -0.96032       -0.53538
H         -3.69909       -0.54257       -1.03624
C         -1.89638        0.18312       -0.18374
C         -0.57613        1.48780        1.39146
H         -0.23233        1.65518        2.41581
C         -1.43073        0.41657        1.11514
H         -1.74082       -0.24127        1.93051
C         -0.16879        2.34812        0.37326
H          0.49324        3.18930        0.59193
C         -1.48155        1.06223       -1.19715
H         -1.84183        0.89556       -2.21738
C         -0.63490        2.13249       -0.92739
H         -0.33741        2.80751       -1.73447
C         -3.22562       -1.85864        0.60667
H         -3.89589       -2.65016        0.24539
H         -3.76305       -1.30531        1.39326
H         -2.35547       -2.35469        1.06470
H          0.36463       -2.49158       -0.89763
H         -2.29683       -1.56591       -1.30543
F          3.63501       -0.24171        0.49526
21
6-Sr-H.log	Energy: -214782.9816250
Sr         1.73906       -0.84098        0.03146
C         -2.62854       -0.61910       -0.69286
H         -3.38408       -0.05370       -1.26805
C         -1.54221        0.34026       -0.29168
C         -0.20589        1.52208        1.36517
H          0.01193        1.73634        2.41518
C         -1.22660        0.62309        1.04226
H         -1.78445        0.13933        1.84723
C          0.53525        2.14248        0.36072
H          1.34160        2.83609        0.60961
C         -0.79627        0.98417       -1.29378
H         -1.02850        0.77236       -2.34217
C          0.23111        1.86877       -0.97736
H          0.80664        2.34599       -1.77452
C         -3.29489       -1.38351        0.42885
H         -4.05629       -2.06568        0.02734
H         -3.79917       -0.71523        1.14454
H         -2.56472       -1.99600        0.98085
H          0.44732       -2.72297       -0.35285
H         -2.19305       -1.33229       -1.41398
H          3.68662        0.14353       -0.71664
24
6-Sr-Me.log	Energy: -239414.2658942
Sr         1.38845       -1.02887        0.17161
C         -2.86615       -0.52582       -0.82467
H         -3.59644        0.06393       -1.40781
C         -1.79981        0.41378       -0.33189
C         -0.55378        1.53708        1.43287
H         -0.39544        1.71931        2.49966
C         -1.55962        0.65370        1.02594
H         -2.16857        0.15441        1.78362
C          0.24069        2.18777        0.49187
H          1.03382        2.86899        0.80770
C         -0.99182        1.08038       -1.26933
H         -1.16046        0.89592       -2.33490
C          0.01527        1.95216       -0.86807
H          0.63773        2.44840       -1.61680
C         -3.58373       -1.33775        0.23039
H         -4.32428       -2.00190       -0.23531
H         -4.12193       -0.70203        0.95104
H         -2.88140       -1.97556        0.79061
H          0.15461       -2.69166       -0.87597
H         -2.39688       -1.20768       -1.55506
C          3.55828        0.33149       -0.47169
H          3.42301        0.77295       -1.48389
H          3.75255        1.20344        0.19070
H          4.52638       -0.20828       -0.52729
29
6-Sr-NMe2.log	Energy: -298750.3360555
Sr         0.72465       -0.88782       -0.35097
N          2.98540       -0.24577        0.06062
C         -3.52177       -0.45564       -0.53204
H         -4.36229        0.20564       -0.81038
C         -2.37656        0.41726       -0.09431
C         -0.74797        1.17791        1.54861
H         -0.32738        1.10795        2.55516
C         -1.81137        0.34723        1.18463
H         -2.20153       -0.36973        1.91035
C         -0.21438        2.08408        0.63459
H          0.62611        2.72241        0.91603
C         -1.83475        1.34268       -1.00151
H         -2.26688        1.41481       -2.00474
C         -0.76676        2.16294       -0.64697
H         -0.36252        2.87494       -1.37162
C         -3.98531       -1.50036        0.45836
H         -4.81264       -2.08621        0.03547
H         -4.34912       -1.04868        1.39461
H         -3.17294       -2.20372        0.70093
H         -0.54846       -2.82340       -0.27333
H         -3.22843       -0.95104       -1.47470
C          4.15413       -0.78222        0.67931
H          5.02189       -0.88229       -0.02034
H          4.53822       -0.15621        1.52381
H          3.97055       -1.78966        1.09499
C          3.26862        1.05221       -0.46160
H          3.58219        1.79778        0.31445
H          4.08953        1.06722       -1.22312
H          2.38604        1.50124       -0.96933
25
6-Sr-OMe.log	Energy: -286602.6326533
Sr        -1.08212       -0.86104       -0.17064
C          3.22423       -0.61632        0.82720
H          3.93199       -0.05554        1.46441
C          2.16762        0.34525        0.35800
C          0.95829        1.54544       -1.37936
H          0.81444        1.76672       -2.44056
C          1.95120        0.64157       -0.99201
H          2.56155        0.16002       -1.75934
C          0.15544        2.16746       -0.42456
H         -0.62382        2.87065       -0.72674
C          1.35086        0.97827        1.31018
H          1.50665        0.75411        2.37012
C          0.35580        1.87467        0.92939
H         -0.26853        2.35393        1.68790
C          3.97603       -1.36400       -0.25088
H          4.71090       -2.04578        0.19803
H          4.52645       -0.68521       -0.92127
H          3.29173       -1.97475       -0.86072
H          0.24108       -2.74081        0.22605
H          2.73819       -1.34084        1.50348
O         -3.18293       -0.15155        0.05079
C         -4.49009        0.12950        0.31260
H         -4.74144        0.08757        1.39916
H         -4.80028        1.14633       -0.02630
H         -5.20118       -0.57531       -0.17959
29
6-Sr-PMe2.log	Energy: -478568.8060264
Sr         0.19826       -1.14898       -0.05098
P          2.95652       -0.11716        0.14572
C         -3.74991       -0.19029       -0.72133
H         -4.40265        0.53740       -1.23646
C         -2.52269        0.54609       -0.25699
C         -1.00756        1.34450        1.47508
H         -0.73989        1.40787        2.53292
C         -2.15430        0.64259        1.09122
H         -2.76974        0.16658        1.85789
C         -0.19720        1.95534        0.52005
H          0.70708        2.48769        0.82239
C         -1.69627        1.16859       -1.20753
H         -1.96617        1.09859       -2.26600
C         -0.54928        1.86481       -0.83008
H          0.07900        2.33521       -1.59090
C         -4.53158       -0.92782        0.34245
H         -5.39786       -1.43436       -0.10371
H         -4.91404       -0.24965        1.12150
H         -3.91403       -1.70169        0.82496
H         -1.31445       -2.82143       -0.50609
H         -3.43815       -0.90280       -1.50475
C          4.59990       -0.99207        0.02282
H          5.04622       -0.90877       -0.98439
H          5.33296       -0.59131        0.74566
H          4.47896       -2.06508        0.24267
C          3.53608        1.60646       -0.28253
H          4.26769        1.98980        0.45104
H          4.01082        1.65001       -1.27902
H          2.68924        2.31134       -0.29541
21
6-Ti-F.log	Energy: -790451.9694343
Ti        -1.21437       -0.74857       -0.55194
C          2.36105       -0.50426        0.50037
H          2.85379        0.11651        1.27691
C          1.09015        0.20525        0.21054
C         -0.46773        1.45313       -1.21503
H         -0.70805        1.86840       -2.19701
C          0.74364        0.75284       -1.03521
H          1.42078        0.63493       -1.88392
C         -1.36769        1.61085       -0.15283
H         -2.30977        2.14127       -0.30194
C          0.09724        0.24974        1.23594
H          0.30606       -0.22586        2.19744
C         -1.09131        0.98188        1.07026
H         -1.83333        0.99974        1.87163
C          3.30652       -0.76537       -0.64731
H          4.22947       -1.21801       -0.26575
H          3.58877        0.15721       -1.17518
H          2.88319       -1.47173       -1.37857
H         -0.58977       -1.66363        0.65808
H          2.11514       -1.43219        1.04870
F         -2.85268       -0.89931       -0.02368
21
6-Ti-H.log	Energy: -728183.0655193
Ti        -0.81502        1.05712       -0.66478
C          2.24055       -0.68305       -0.27329
H          2.63436       -1.64423        0.10697
C          0.80628       -0.63659        0.12255
C         -1.03881        0.15833        1.53980
H         -1.37043        0.76321        2.38740
C          0.33378        0.11569        1.21255
H          1.03825        0.70203        1.80742
C         -1.97349       -0.54703        0.77716
H         -3.03702       -0.51483        1.01916
C         -0.17009       -1.27448       -0.69178
H          0.16408       -1.79611       -1.59197
C         -1.52917       -1.25707       -0.35665
H         -2.25512       -1.74926       -1.00631
C          3.09990        0.46660        0.20610
H          4.11121        0.37419       -0.20786
H          3.20062        0.48960        1.30065
H          2.70413        1.44058       -0.12561
H          0.24499        0.59384       -1.85801
H          2.28519       -0.78013       -1.36958
H         -2.40352        0.81015       -1.05579
24
6-Ti-Me.log	Energy: -752831.7720122
Ti        -0.95371       -0.79825       -0.58533
C          2.38700       -0.42395        0.55029
H          3.00509        0.25110        1.17212
C          1.10495        0.29328        0.29329
C         -0.46205        1.48655       -1.17586
H         -0.69083        1.90591       -2.15789
C          0.78142        0.86406       -0.94930
H          1.49650        0.79934       -1.77305
C         -1.41593        1.54976       -0.15109
H         -2.38428        2.02422       -0.31529
C          0.10606        0.31828        1.30100
H          0.30906       -0.16474        2.25969
C         -1.12268        0.95759        1.08927
H         -1.88012        0.94513        1.87639
C          3.15317       -0.86654       -0.67676
H          4.03412       -1.44980       -0.38413
H          3.51462       -0.01481       -1.27145
H          2.53651       -1.50870       -1.32781
H         -0.28801       -1.77018        0.58906
H          2.16607       -1.27364        1.21751
C         -2.87987       -0.88375       -0.33341
H         -3.75073       -0.25286       -0.13082
H         -3.04922       -1.58848       -1.18345
H         -2.61837       -1.50997        0.57398
29
6-Ti-NMe2.log	Energy: -812187.3959358
Ti        -0.66230       -0.55736        0.21596
N         -2.42526       -0.20866       -0.00554
C          2.99263       -0.77285        0.68001
H          3.79117       -0.10226        1.05148
C          1.82357        0.11157        0.38665
C          0.27130        1.19178       -1.17190
H         -0.07983        1.33840       -2.19568
C          1.34239        0.31686       -0.92900
H          1.83436       -0.17988       -1.76565
C         -0.38810        1.82599       -0.11374
H         -1.23448        2.48293       -0.31661
C          1.10857        0.70939        1.44150
H          1.40774        0.49209        2.47085
C          0.00315        1.54628        1.20309
H         -0.54299        1.98131        2.04318
C          3.50367       -1.62391       -0.46128
H          4.34019       -2.24378       -0.11610
H          3.87672       -1.01863       -1.30000
H          2.72997       -2.30963       -0.84263
H          0.03236       -1.51590       -0.97869
H          2.74164       -1.39454        1.55667
C         -2.91985       -1.38838       -0.70519
H         -2.14787       -2.18154       -0.81809
H         -3.74708       -1.83556       -0.13164
H         -3.26021       -1.13543       -1.72222
C         -3.40837        0.81901        0.23332
H         -3.67500        1.31967       -0.71329
H         -4.32693        0.36725        0.63894
H         -3.03513        1.56024        0.94976
25
6-Ti-OMe.log	Energy: -800021.6204881
Ti         0.62366       -0.67632        0.42998
C         -2.80958       -0.43362       -0.72171
H         -3.43187        0.23057       -1.35225
C         -1.55623        0.31968       -0.43466
C         -0.06172        1.54461        1.07345
H          0.13529        1.94966        2.06903
C         -1.27267        0.86699        0.82402
H         -1.99009        0.75345        1.64046
C          0.89316        1.68731        0.05996
H          1.84183        2.19169        0.25974
C         -0.53680        0.38881       -1.42625
H         -0.70843       -0.07869       -2.39852
C          0.65567        1.09127       -1.18842
H          1.42766        1.11482       -1.96209
C         -3.59437       -0.91078        0.47985
H         -4.45337       -1.50916        0.15342
H         -3.99017       -0.08031        1.08131
H         -2.98053       -1.55406        1.13198
H          0.19239       -1.61034       -0.87194
H         -2.55684       -1.27079       -1.39369
O          2.30662       -0.83810        0.20262
C          3.66658       -0.66730       -0.13171
H          4.27267       -0.79600        0.77529
H          3.94616       -1.42186       -0.87928
H          3.81753        0.34310       -0.54124
23
6-Zr-BF2.log	Energy: -365218.0996873
Zr         0.84809       -0.34922       -1.02217
C         -2.96003       -0.29604       -0.33478
H         -3.72519        0.48182       -0.14939
C         -1.65105        0.36631       -0.06346
C          0.36425        0.69839        1.30405
H          0.95551        0.43070        2.18109
C         -0.81483       -0.00699        1.01071
H         -1.11261       -0.83694        1.65377
C          0.76144        1.77528        0.49294
H          1.67606        2.32702        0.72271
C         -1.17696        1.37432       -0.93236
H         -1.76341        1.63586       -1.81763
C         -0.00203        2.08559       -0.63839
H          0.31799        2.89202       -1.30358
C         -3.26713       -1.54367        0.45939
H         -4.25048       -1.93597        0.17405
H         -3.30158       -1.34760        1.54123
H         -2.53084       -2.34080        0.27463
H         -0.14730       -1.81801       -0.61648
H         -3.03189       -0.48347       -1.42156
B          2.75303       -0.88166        0.49018
F          3.20981       -0.25900        1.54989
F          3.40721       -1.95124        0.07656
21
6-Zr-F.log	Energy: -287043.2250961
Zr         0.28178       -0.56827        0.73007
C         -3.23517       -0.42754       -1.07747
H         -3.69791        0.30423       -1.76791
C         -2.11077        0.32241       -0.44928
C         -1.09726        1.55419        1.41036
H         -1.12697        1.85828        2.46041
C         -2.10132        0.70816        0.90663
H         -2.90679        0.38836        1.56932
C         -0.04018        1.97972        0.59102
H          0.75584        2.61382        0.98771
C         -1.00957        0.71818       -1.25204
H         -0.96296        0.37336       -2.28775
C         -0.00613        1.55282       -0.74923
H          0.83675        1.82999       -1.38595
C         -4.28645       -0.99989       -0.15442
H         -5.06660       -1.49775       -0.74245
H         -4.78462       -0.21309        0.43269
H         -3.87307       -1.74521        0.54335
H         -0.38393       -1.77537       -0.45875
H         -2.81328       -1.19043       -1.75374
F          2.02009       -0.29142        0.06956
21
6-Zr-H.log	Energy: -224769.7505019
Zr         1.20132       -0.91066       -0.12586
C         -2.66218        0.17338       -0.55155
H         -3.25331        1.11010       -0.53356
C         -1.28562        0.59058       -0.15989
C          0.46993        0.91158        1.51980
H          0.82290        0.76313        2.54515
C         -0.75682        0.35975        1.12771
H         -1.32780       -0.21420        1.86172
C          1.27072        1.60178        0.60110
H          2.24047        2.00775        0.89563
C         -0.46243        1.28365       -1.07374
H         -0.82616        1.43295       -2.09380
C          0.80598        1.75153       -0.71917
H          1.42054        2.26292       -1.46205
C         -3.33231       -0.87347        0.31098
H         -4.32837       -1.10158       -0.08651
H         -3.47777       -0.53151        1.34953
H         -2.76250       -1.81620        0.32476
H         -0.19872       -1.86688       -0.85107
H         -2.65297       -0.11947       -1.61360
H          2.00723       -0.29337       -1.63307
24
6-Zr-Me.log	Energy: -249413.3607984
Zr         0.24239       -0.59167        0.73280
C         -3.22491       -0.43298       -1.07960
H         -3.68832        0.29162       -1.77585
C         -2.10460        0.32165       -0.44437
C         -1.10489        1.55655        1.41804
H         -1.14233        1.86231        2.46721
C         -2.10050        0.70102        0.91320
H         -2.90565        0.37644        1.57333
C         -0.05305        1.99204        0.60405
H          0.72923        2.64227        1.00197
C         -1.00473        0.72499       -1.24002
H         -0.95651        0.38526       -2.27737
C         -0.00313        1.56049       -0.73339
H          0.82369        1.86787       -1.37559
C         -4.27709       -1.00745       -0.15858
H         -5.05331       -1.51063       -0.74750
H         -4.78020       -0.22138        0.42527
H         -3.86100       -1.74865        0.54185
H         -0.44757       -1.80590       -0.45595
H         -2.79392       -1.20148       -1.74300
C          2.20131       -0.24975       -0.06659
H          2.80256        0.66743       -0.07675
H          2.73010       -1.03721        0.51949
H          2.09355       -0.63860       -1.10317
29
6-Zr-NMe2.log	Energy: -308764.6780254
Zr         0.29391       -0.32689        0.74129
C         -3.06569       -0.44613       -1.08985
H         -3.76494        0.21557       -1.63423
C         -2.07606        0.45942       -0.43011
C         -1.29615        1.73210        1.51702
H         -1.41623        2.00796        2.56780
C         -2.19616        0.83675        0.92361
H         -3.01230        0.42415        1.52019
C         -0.22626        2.25346        0.77216
H          0.48122        2.95156        1.22242
C         -0.99252        0.99626       -1.16616
H         -0.85984        0.69017       -2.20771
C         -0.09864        1.89779       -0.58261
H          0.72214        2.30980       -1.17133
C         -3.83674       -1.36462       -0.16694
H         -4.49054       -2.02432       -0.74993
H         -4.48477       -0.81186        0.52901
H         -3.16687       -2.01161        0.42229
H         -0.42088       -1.57953       -0.36416
H         -2.54617       -1.01569       -1.87607
N          1.94320       -0.22528       -0.30821
C          2.95915       -0.63077        0.65262
H          3.49647       -1.53166        0.31359
H          3.68172        0.17971        0.84582
H          2.53014       -0.90310        1.64880
C          2.47659        0.08464       -1.61435
H          3.01387       -0.79121       -2.01337
H          1.67246        0.33672       -2.31331
H          3.19240        0.92235       -1.55813
25
6-Zr-OMe.log	Energy: -296601.2371852
Zr         0.13153       -0.09401        1.17000
C         -3.05347       -0.60181       -1.11982
H         -3.44830       -0.06696       -2.00428
C         -2.25394        0.40680       -0.36330
C         -1.84156        1.88275        1.54668
H         -2.13488        2.24461        2.53598
C         -2.61522        0.90599        0.90326
H         -3.50978        0.53043        1.40629
C         -0.67836        2.37973        0.93581
H         -0.08225        3.15127        1.42886
C         -1.06400        0.90381       -0.95339
H         -0.76497        0.52067       -1.93200
C         -0.31520        1.91212       -0.33916
H          0.57555        2.30566       -0.83461
C         -4.17202       -1.29731       -0.38006
H         -4.67576       -2.00597       -1.04827
H         -4.93733       -0.59229       -0.02282
H         -3.80276       -1.87291        0.48351
H         -0.04425       -1.29474       -0.17781
H         -2.34553       -1.33355       -1.54640
O          1.87235        0.39634        0.76295
C          3.06749        0.97915        0.28971
H          3.15664        2.00366        0.67851
H          3.92040        0.38078        0.63718
H          3.06218        0.99387       -0.81019
29
6-Zr-PMe2.log	Energy: -488564.8485507
Zr         0.08599       -0.69094        0.43949
P          2.49492       -0.22559       -0.06187
C         -3.25878       -0.37289       -1.11571
H         -3.80202        0.33912       -1.76405
C         -2.12979        0.40254       -0.50715
C         -0.99526        1.48840        1.38372
H         -0.96774        1.71494        2.45257
C         -2.06010        0.72464        0.87072
H         -2.83644        0.37127        1.55281
C          0.02288        1.95473        0.54436
H          0.84529        2.55154        0.94244
C         -1.06727        0.84533       -1.32748
H         -1.07242        0.57077       -2.38642
C         -0.01170        1.61277       -0.82505
H          0.76849        1.96070       -1.50494
C         -4.21225       -1.04153       -0.15307
H         -4.97454       -1.60244       -0.70729
H         -4.74404       -0.31168        0.47554
H         -3.69211       -1.75627        0.50450
H         -0.86097       -2.23864        0.10212
H         -2.83091       -1.10438       -1.82098
C          3.67161       -1.60091       -0.27811
H          4.10644       -1.58530       -1.28980
H          4.48630       -1.47671        0.45524
H          3.20273       -2.58042       -0.10888
C          3.45495        1.24487       -0.53369
H          4.39234        1.25588        0.04407
H          3.71382        1.18337       -1.60328
H          2.91669        2.18204       -0.34639
21
TS1-Ba-BF2.log	Energy: -351188.0641448
Ba        -0.67891       -1.06789       -0.61886
C          0.60164       -0.06279        1.89723
H         -0.23676        0.61380        2.10649
C          1.58807        0.41722        0.94280
C          3.52672        0.06580       -0.50165
H          4.35251       -0.57499       -0.82330
C          2.65800       -0.38672        0.48692
H          2.81695       -1.37548        0.92550
C          3.35736        1.32416       -1.07990
H          4.04338        1.67589       -1.85400
C          1.42875        1.68397        0.33695
H          0.59965        2.32073        0.66169
C          2.29859        2.12740       -0.65320
H          2.14881        3.11592       -1.09577
C          0.58389       -1.32295        2.43085
H         -0.18776       -1.60469        3.14804
H          1.46033       -1.97106        2.42458
H         -0.06751       -2.72301        1.12934
B         -2.78735        1.15622        0.04422
F         -4.12944        1.19677       -0.19389
F         -2.45188        2.29960        0.71087
19
TS1-Ba-F.log	Energy: -273019.4204290
Ba         1.38337       -0.19092       -0.40894
C         -0.52037        1.63773        1.12858
H         -0.11081        1.38833        2.11618
C         -1.49561        0.70279        0.59066
C         -2.89564       -0.13592       -1.22571
H         -3.28906       -0.01598       -2.23902
C         -2.01390        0.81385       -0.71974
H         -1.73043        1.66636       -1.34370
C         -3.28624       -1.23138       -0.45453
H         -3.98309       -1.97145       -0.85451
C         -1.89226       -0.42004        1.34741
H         -1.49941       -0.53583        2.36297
C         -2.77282       -1.36663        0.83559
H         -3.06501       -2.21918        1.45456
C         -0.02658        2.72949        0.47352
H          0.67838        3.39913        0.96535
H         -0.50082        3.13854       -0.41883
H          1.45433        2.29023       -0.90518
F          2.66642       -1.42533        1.10090
19
TS1-Ba-H.log	Energy: -210733.0563429
Ba         1.58207       -0.51805       -0.11050
C         -0.18323        1.70693        0.80229
H          0.16594        1.58977        1.83672
C         -1.26455        0.82621        0.38781
C         -2.70801       -0.14387       -1.32660
H         -3.03347       -0.17702       -2.37015
C         -1.69682        0.73712       -0.95502
H         -1.24645        1.38445       -1.71297
C         -3.31337       -0.97268       -0.38248
H         -4.11385       -1.65553       -0.67649
C         -1.87257       -0.03941        1.32212
H         -1.54130       -0.00388        2.36477
C         -2.88040       -0.91829        0.94342
H         -3.33963       -1.56543        1.69551
C          0.46927        2.58225       -0.01996
H          1.25484        3.22754        0.37413
H          0.06291        2.89047       -0.98321
H          1.82511        1.68320       -1.25384
H          2.06810       -1.03249        2.28389
22
TS1-Ba-Me.log	Energy: -235363.4722318
Ba         1.33969       -0.15236       -0.65505
C         -0.30609        1.31377        1.42172
H          0.19555        0.80203        2.25261
C         -1.37869        0.57651        0.77497
C         -2.98733        0.26581       -1.03625
H         -3.47791        0.65630       -1.93234
C         -2.02446        1.03882       -0.39454
H         -1.77479        2.02421       -0.79754
C         -3.33525       -0.99386       -0.54715
H         -4.09539       -1.59464       -1.05194
C         -1.73521       -0.70700        1.24454
H         -1.24019       -1.09323        2.14097
C         -2.69703       -1.47421        0.59749
H         -2.95468       -2.45985        0.99469
C          0.19211        2.51152        0.99063
H          0.99177        3.00557        1.54278
H         -0.34924        3.15392        0.29595
H          1.42943        2.34160       -0.62108
C          2.38621       -1.44121        1.59829
H          3.25628       -2.12388        1.49900
H          2.70273       -0.67805        2.34303
H          1.60845       -2.04283        2.11874
27
TS1-Ba-NMe2.log	Energy: -294701.8493903
Ba        -0.83013       -0.79838       -0.80594
N         -2.15881        1.02295        0.29487
C          0.63519       -0.85414        1.83053
H         -0.14815       -0.29798        2.35931
C          1.53447       -0.05556        1.01631
C          3.30628        0.15521       -0.65361
H          4.08217       -0.31863       -1.26157
C          2.53741       -0.62855        0.20172
H          2.72326       -1.70522        0.24775
C          3.09816        1.53227       -0.73990
H          3.70267        2.14360       -1.41410
C          1.33886        1.34038        0.91159
H          0.54930        1.80575        1.50972
C          2.10638        2.11648        0.05063
H          1.92488        3.19342       -0.00558
C          0.60329       -2.22214        1.85257
H         -0.09971       -2.74440        2.50201
H          1.43689       -2.83148        1.50378
H         -0.28402       -3.03096        0.23631
C         -2.01435        2.23277       -0.44209
H         -1.41448        3.01958        0.08688
H         -1.49638        2.06450       -1.41379
H         -2.97959        2.73525       -0.70270
C         -2.74888        1.28523        1.56561
H         -2.86971        0.35968        2.15798
H         -2.14702        1.98981        2.19738
H         -3.76209        1.75399        1.50499
23
TS1-Ba-OMe.log	Energy: -282553.2469327
Ba         1.02534        0.36708       -0.71915
C         -0.72602        1.03948        1.66976
H         -0.06439        0.49829        2.35925
C         -1.67188        0.22163        0.92822
C         -3.33792       -0.07282       -0.83202
H         -3.98654        0.37016       -1.59297
C         -2.51449        0.75318       -0.07419
H         -2.52996        1.83153       -0.25374
C         -3.34618       -1.45386       -0.63058
H         -3.99515       -2.09785       -1.22860
C         -1.68914       -1.17872        1.11024
H         -1.03680       -1.61897        1.87180
C         -2.51189       -1.99925        0.34579
H         -2.50200       -3.07929        0.51588
C         -0.52214        2.37710        1.48577
H          0.20103        2.91495        2.09862
H         -1.23019        3.01067        0.95189
H          0.62247        2.81438       -0.18421
O          2.66206       -0.97527        0.29817
C          3.64151       -1.65138        0.96505
H          3.89425       -1.20158        1.95393
H          3.37487       -2.71274        1.18162
H          4.60571       -1.69623        0.40552
27
TS1-Ba-PMe2.log	Energy: -474519.9012579
Ba        -0.26207       -1.16592       -0.72914
P         -2.76184        0.47191        0.03718
C          1.24680       -0.74514        1.83520
H          0.34812       -0.46920        2.40129
C          1.83120        0.30831        1.02135
C          3.41100        1.09076       -0.67008
H          4.27951        0.89291       -1.30456
C          2.93918        0.08781        0.17138
H          3.44897       -0.87947        0.18545
C          2.79240        2.34131       -0.70780
H          3.16619        3.12565       -1.37005
C          1.21467        1.57857        0.96193
H          0.34041        1.76944        1.59252
C          1.68909        2.57419        0.11415
H          1.18813        3.54601        0.09658
C          1.64926       -2.05390        1.83124
H          1.17059       -2.77731        2.49168
H          2.62076       -2.36415        1.44562
H          0.99239       -3.07345        0.24128
C         -2.49583        2.29366       -0.31302
H         -2.34592        2.88571        0.60897
H         -1.60142        2.44005       -0.94332
H         -3.34531        2.74143       -0.85917
C         -4.31324        0.60719        1.06146
H         -4.63492       -0.39381        1.39077
H         -4.16077        1.22014        1.96790
H         -5.15027        1.05241        0.49424
21
TS1-Ca-BF2.log	Energy: -760347.5087895
Ca        -0.80833        1.07820        1.04472
C          0.43925        1.33744       -1.24638
H         -0.38502        1.01861       -1.89627
C          1.25495        0.27498       -0.67443
C          2.97416       -0.52692        0.86486
H          3.75934       -0.30495        1.59257
C          2.26182        0.52194        0.28671
H          2.51453        1.55107        0.55814
C          2.70032       -1.84798        0.51857
H          3.26287       -2.66725        0.97199
C          0.98081       -1.07307       -0.99436
H          0.18910       -1.29032       -1.71718
C          1.69403       -2.11213       -0.41322
H          1.46124       -3.14356       -0.69014
C          0.56032        2.66732       -0.93193
H         -0.07851        3.40526       -1.41811
H          1.46503        3.07632       -0.48087
H         -0.19230        3.10677        0.82441
B         -2.74497       -0.56346        0.10287
F         -3.80576       -1.08445        0.77537
F         -2.78300       -1.02089       -1.17673
19
TS1-Ca-F.log	Energy: -682177.9534587
Ca         1.72056       -0.35769       -0.64450
C          0.55002        1.32899        1.05567
H          0.97950        0.92546        1.98196
C         -0.64255        0.65733        0.56016
C         -2.36403        0.29872       -1.13457
H         -2.83372        0.60248       -2.07394
C         -1.26363        1.00750       -0.66123
H         -0.89853        1.86689       -1.23050
C         -2.87339       -0.78545       -0.42176
H         -3.73910       -1.33690       -0.79527
C         -1.16036       -0.45898        1.25283
H         -0.68490       -0.76304        2.19080
C         -2.25859       -1.16149        0.77331
H         -2.63909       -2.01522        1.34001
C          1.22726        2.32466        0.39940
H          2.09863        2.79093        0.85931
H          0.77345        2.90604       -0.40416
H          2.36762        1.64822       -1.06274
F          2.54184       -2.08209        0.12685
19
TS1-Ca-H.log	Energy: -619892.6466018
Ca         1.85028       -1.03263       -0.66227
C          1.05787        0.76586        1.08250
H          1.39177        0.17736        1.94640
C         -0.27444        0.46874        0.57734
C         -2.05437        0.73460       -1.07317
H         -2.43964        1.23720       -1.96453
C         -0.79949        1.08365       -0.58157
H         -0.22687        1.86437       -1.08964
C         -2.82062       -0.24119       -0.43862
H         -3.80563       -0.51083       -0.82656
C         -1.06012       -0.52980        1.19399
H         -0.66577       -1.03494        2.08110
C         -2.31105       -0.87255        0.69756
H         -2.89691       -1.64450        1.20340
C          1.94864        1.61411        0.47439
H          2.92412        1.79622        0.92734
H          1.63209        2.37400       -0.24067
H          2.76180        0.83681       -1.11389
H          2.20098       -2.58364        0.72787
22
TS1-Ca-Me.log	Energy: -644525.1799744
Ca        -1.67790        0.05021       -1.02798
C         -0.64474       -0.88326        1.22733
H         -1.18447       -0.18620        1.87981
C          0.61284       -0.40355        0.67442
C          2.50619       -0.61101       -0.85510
H          3.05156       -1.19937       -1.59813
C          1.33657       -1.12560       -0.30105
H          0.99282       -2.11655       -0.61116
C          2.98634        0.63855       -0.46902
H          3.90528        1.03805       -0.90424
C          1.10851        0.86841        1.03729
H          0.55567        1.45410        1.77788
C          2.27464        1.37517        0.48038
H          2.63474        2.35968        0.79072
C         -1.24093       -2.07254        0.89247
H         -2.17460       -2.36855        1.37180
H         -0.68484       -2.89244        0.43675
H         -2.11183       -2.04348       -0.86171
C         -2.72205        1.92186        0.15353
H         -1.98764        2.55351        0.69672
H         -3.35747        2.63823       -0.40578
H         -3.38526        1.51070        0.94538
27
TS1-Ca-NMe2.log	Energy: -703862.3348762
Ca         0.89660        0.53135       -1.16019
N          2.47746       -0.71259       -0.25960
C         -0.13508        1.27731        1.15457
H          0.62922        0.78464        1.76751
C         -1.22367        0.43164        0.69208
C         -3.23135        0.03508       -0.64188
H         -4.02361        0.42947       -1.28402
C         -2.25263        0.89873       -0.15846
H         -2.29972        1.95910       -0.42124
C         -3.21312       -1.31979       -0.31278
H         -3.98370       -1.99331       -0.69493
C         -1.21548       -0.94810        0.99873
H         -0.41640       -1.33690        1.63783
C         -2.19430       -1.80430        0.50928
H         -2.16120       -2.86494        0.77243
C          0.07961        2.56789        0.74326
H          0.91694        3.13744        1.14799
H         -0.70907        3.17593        0.29914
H          0.84298        2.67603       -1.05353
C          2.70646       -2.09374        0.01061
H          2.64619       -2.34502        1.09941
H          1.96583       -2.73773       -0.49899
H          3.71445       -2.45198       -0.31314
C          3.42485        0.10027        0.43916
H          3.24473        1.18311        0.26542
H          3.40181       -0.04199        1.54906
H          4.48569       -0.08257        0.14076
23
TS1-Ca-OMe.log	Energy: -691713.3084154
Ca         1.31376        0.58712       -0.95000
C         -0.04720        1.27868        1.21780
H          0.66012        0.82314        1.92241
C         -1.06839        0.39559        0.67358
C         -2.91505       -0.07977       -0.85327
H         -3.63002        0.27675       -1.59978
C         -1.99846        0.81366       -0.30609
H         -2.01828        1.85950       -0.62516
C         -2.93131       -1.41607       -0.45716
H         -3.65265       -2.11355       -0.88916
C         -1.09240       -0.96668        1.04696
H         -0.36809       -1.32086        1.78713
C         -2.00907       -1.85223        0.49558
H         -2.00236       -2.89869        0.81172
C          0.16083        2.57568        0.82099
H          0.92976        3.17849        1.30476
H         -0.60240        3.15174        0.29683
H          1.09746        2.72649       -0.88996
O          2.68498       -0.79129       -0.26223
C          3.59585       -1.64097        0.29078
H          4.20898       -2.17892       -0.46820
H          4.32641       -1.12732        0.95680
H          3.12732       -2.43595        0.91558
27
TS1-Ca-PMe2.log	Energy: -883677.9747655
Ca        -0.54086       -0.95295       -1.17571
C          0.27408       -0.98083        1.30952
H         -0.53353       -0.36761        1.72602
C          1.40277       -0.25930        0.73898
C          3.46749       -0.18173       -0.56363
H          4.26655       -0.71294       -1.08763
C          2.44335       -0.91002        0.03833
H          2.46719       -2.00250       -0.01085
C          3.48443        1.20963       -0.49798
H          4.28968        1.77653       -0.97066
C          1.43273        1.15237        0.78029
H          0.62828        1.67778        1.30321
C          2.45628        1.87064        0.17755
H          2.45225        2.96231        0.23359
C          0.11352       -2.34227        1.25143
H         -0.75077       -2.81205        1.72218
H          0.94964       -3.01609        1.06345
H         -0.45085       -2.96382       -0.51428
C         -2.21246        1.98507        0.75333
H         -1.70632        1.45922        1.58488
H         -1.54982        2.79686        0.41099
H         -3.11306        2.46297        1.17706
C         -3.62878       -0.41412        0.29536
H         -3.95755       -1.23572       -0.36423
H         -3.05773       -0.86678        1.12890
H         -4.54400        0.01914        0.73622
P         -2.66488        0.87367       -0.68825
21
TS1-Mg-BF2.log	Energy: -460701.3179408
Mg         1.10116        1.07478       -0.48814
C         -0.59248        1.72239        1.01720
H         -0.11252        1.62811        1.99761
C         -1.27170        0.55119        0.48701
C         -2.27719       -0.68244       -1.37020
H         -2.62625       -0.69725       -2.40602
C         -1.72773        0.49247       -0.85118
H         -1.68862        1.38203       -1.48661
C         -2.38680       -1.82130       -0.58328
H         -2.81542       -2.73849       -0.99323
C         -1.38563       -0.62504        1.26433
H         -1.01714       -0.61081        2.29446
C         -1.93649       -1.78121        0.74191
H         -2.01139       -2.67262        1.36997
C         -0.41619        2.88777        0.28105
H          0.10543        3.73028        0.73956
H         -1.12771        3.17724       -0.49544
H          0.70973        2.73025       -1.07039
B          2.62196       -0.58027       -0.10354
F          2.39250       -1.63912        0.68827
F          3.85476       -0.62617       -0.63222
19
TS1-Mg-H.log	Energy: -320244.4293812
Mg         1.84281       -0.26512        1.34435
C          1.38416        0.79086       -0.71345
H          1.64370        1.83446       -0.50247
C          0.01056        0.38011       -0.47186
C         -1.68639       -1.35564       -0.17623
H         -1.96094       -2.41322       -0.21135
C         -0.38074       -0.97847       -0.49659
H          0.33028       -1.75108       -0.80329
C         -2.63239       -0.40257        0.17778
H         -3.65318       -0.70110        0.42670
C         -0.96641        1.32975       -0.09228
H         -0.68164        2.38503       -0.04370
C         -2.25910        0.94612        0.21735
H         -2.99229        1.70595        0.50050
C          2.38956       -0.10073       -1.06870
H          3.39788        0.28061       -1.24233
H          2.16225       -1.01647       -1.61915
H          2.87316       -1.21118        0.21335
H          1.61157        0.41177        2.89348
22
TS1-Mg-Me.log	Energy: -344881.5361558
Mg        -1.78121       -0.57471        0.57807
C         -1.10708        1.11081       -0.95249
H         -1.44591        0.71406       -1.91605
C          0.21568        0.71787       -0.50013
C          1.88444        0.46393        1.27059
H          2.20167        0.67156        2.29600
C          0.65990        0.96270        0.82084
H          0.05826        1.57387        1.50000
C          2.69725       -0.28434        0.42924
H          3.65342       -0.67416        0.78548
C          1.05939       -0.05214       -1.33513
H          0.72792       -0.27356       -2.35415
C          2.27337       -0.53510       -0.88175
H          2.90207       -1.12584       -1.55320
C         -2.00604        1.80336       -0.15024
H         -2.98821        2.05667       -0.55437
H         -1.65587        2.49307        0.62112
H         -2.63765        0.88243        1.20191
C         -1.52711       -2.59543        0.12638
H         -2.21845       -3.29268        0.63001
H         -1.62103       -2.77618       -0.96071
H         -0.50059       -2.90262        0.40341
27
TS1-Mg-NMe2.log	Energy: -404210.7903751
Mg        -1.16970        0.90046        0.39223
N         -2.29765       -0.62132        0.04838
C          0.56879        1.87146       -0.91878
H          0.21067        1.83667       -1.95348
C          1.26488        0.70035       -0.41902
C          2.09269       -0.67659        1.42858
H          2.27657       -0.79529        2.49948
C          1.51617        0.50789        0.96184
H          1.30387        1.30811        1.67824
C          2.43962       -1.69124        0.54708
H          2.89153       -2.61459        0.91573
C          1.60970       -0.35845       -1.29326
H          1.40344       -0.24308       -2.36145
C          2.19701       -1.51804       -0.82128
H          2.46119       -2.31111       -1.52564
C          0.18539        2.93159       -0.10644
H         -0.33844        3.77743       -0.55501
H          0.76019        3.19049        0.78616
H         -1.11417        2.58575        1.01339
C         -1.85138       -1.89721       -0.42456
H         -2.30486       -2.18179       -1.40317
H         -0.75626       -1.92410       -0.56125
H         -2.10537       -2.72732        0.27539
C         -3.71535       -0.61882        0.24921
H         -4.07472        0.35346        0.63248
H         -4.28849       -0.82359       -0.68560
H         -4.05026       -1.39289        0.97906
23
TS1-Mg-OMe.log	Energy: -392057.6168505
Mg        -1.56241        0.32068       -0.60925
C         -1.13589       -1.42445        0.98835
H         -1.44589       -1.02762        1.96121
C          0.18370       -1.05708        0.51748
C          1.79641       -0.74271       -1.30252
H          2.07693       -0.91328       -2.34511
C          0.57803       -1.24639       -0.83244
H         -0.03849       -1.84492       -1.51008
C          2.64425       -0.03960       -0.46068
H          3.59074        0.35765       -0.83337
C          1.06723       -0.32782        1.35191
H          0.77312       -0.14325        2.38933
C          2.26823        0.15987        0.87509
H          2.92483        0.71903        1.54665
C         -2.08819       -2.01862        0.16766
H         -3.08389       -2.21185        0.57200
H         -1.79465       -2.70952       -0.62645
H         -2.64069       -1.01390       -1.13051
O         -1.28324        2.10151       -0.34078
C         -0.44592        3.04462        0.18753
H          0.51920        3.12746       -0.35990
H         -0.89533        4.06076        0.16833
H         -0.17820        2.85232        1.25091
27
TS1-Mg-PMe2.log	Energy: -584029.6479919
Mg         0.83187        1.32974       -0.81393
P          2.68634       -0.27949       -0.43370
C         -0.71582        1.83573        0.89885
H         -0.09854        1.84232        1.80438
C         -1.33634        0.57827        0.51793
C         -2.44954       -0.84654       -1.12999
H         -2.90657       -0.95713       -2.11681
C         -1.92735        0.39301       -0.75474
H         -2.02064        1.23570       -1.44629
C         -2.40121       -1.92918       -0.26066
H         -2.81426       -2.89599       -0.55650
C         -1.28408       -0.54400        1.37745
H         -0.82546       -0.42846        2.36406
C         -1.81359       -1.76541        0.99904
H         -1.76783       -2.60905        1.69272
C         -0.78091        2.97774        0.10876
H         -0.30364        3.89398        0.46177
H         -1.62561        3.14670       -0.56329
H          0.16266        2.89545       -1.37706
C          1.78273       -1.85354       -0.91381
H          0.80260       -1.96790       -0.42025
H          1.62504       -1.89062       -2.00347
H          2.39548       -2.73029       -0.64330
C          2.52229       -0.47063        1.42552
H          2.88784        0.43208        1.94034
H          1.48933       -0.66904        1.75955
H          3.14512       -1.31494        1.76670
21
TS1-Na-BF2.log	Energy: -437027.1252622
Na         1.01232        1.47762       -0.89518
C         -0.89196        1.62370        1.03553
H         -0.15477        1.57205        1.84703
C         -1.36015        0.35445        0.51717
C         -2.45887       -0.98315       -1.20783
H         -2.99761       -1.02628       -2.15938
C         -2.06479        0.25385       -0.70450
H         -2.29644        1.16028       -1.27076
C         -2.16391       -2.16008       -0.52290
H         -2.46862       -3.12957       -0.92551
C         -1.05703       -0.85317        1.18535
H         -0.47897       -0.80667        2.11372
C         -1.45246       -2.08115        0.67838
H         -1.19342       -2.99520        1.22063
C         -1.16153        2.83857        0.45997
H         -0.77262        3.75667        0.90168
H         -2.01744        2.97906       -0.20028
H         -0.19751        3.22079       -1.24810
B          2.92133       -0.22478       -0.17987
F          2.90633       -0.85781        1.03756
F          4.03805       -0.67765       -0.83531
19
TS1-Na-F.log	Energy: -358847.2435358
Na        -2.18824        0.41927       -0.69165
C         -0.76370       -1.27782        0.97826
H         -1.23025       -0.83380        1.86712
C          0.43890       -0.62934        0.49704
C          2.12029       -0.24308       -1.23335
H          2.51318       -0.47695       -2.22757
C          0.98106       -0.90194       -0.77996
H          0.49593       -1.63804       -1.42648
C          2.75289        0.71607       -0.44483
H          3.64261        1.23674       -0.80854
C          1.08239        0.36411        1.26876
H          0.66053        0.62316        2.24515
C          2.21569        1.01827        0.80996
H          2.68383        1.78529        1.43410
C         -1.43898       -2.25398        0.29423
H         -2.34685       -2.69284        0.70929
H         -0.95163       -2.85624       -0.47236
H         -2.44192       -1.61831       -1.33508
F         -2.58734        2.34503       -0.07980
19
TS1-Na-H.log	Energy: -296567.9657258
Na         2.11727        1.09788        1.17248
C          1.34775       -0.21452       -1.09126
H          1.65229        0.63723       -1.71313
C         -0.00832       -0.18070       -0.58184
C         -1.75424       -0.97949        0.92880
H         -2.06773       -1.67135        1.71655
C         -0.45528       -1.05596        0.43424
H          0.23069       -1.80196        0.84488
C         -2.64939       -0.02784        0.44387
H         -3.66586        0.03318        0.84132
C         -0.92589        0.78971       -1.04281
H         -0.59332        1.50588       -1.80106
C         -2.21735        0.86222       -0.54377
H         -2.89754        1.63159       -0.92103
C          2.29792       -1.12082       -0.70041
H          3.30106       -1.08666       -1.12652
H          2.02783       -2.07495       -0.24878
H          3.05746       -0.84420        1.15219
H          1.85397        3.15898        1.27737
22
TS1-Na-Me.log	Energy: -321198.2666707
Na        -2.06895        0.42160       -0.83679
C         -0.95526       -1.24390        0.99397
H         -1.42900       -0.72204        1.83524
C          0.29705       -0.68595        0.52623
C          2.07087       -0.49432       -1.14329
H          2.50564       -0.82588       -2.09122
C          0.89543       -1.08644       -0.69034
H          0.42523       -1.86950       -1.29159
C          2.68819        0.51957       -0.41322
H          3.60595        0.98803       -0.77818
C          0.93276        0.35353        1.24199
H          0.46957        0.71074        2.16722
C          2.10154        0.94111        0.78393
H          2.55804        1.75076        1.36079
C         -1.66282       -2.21916        0.33934
H         -2.60245       -2.58773        0.75152
H         -1.18776       -2.88923       -0.37704
H         -2.61839       -1.62515       -1.32098
C         -1.93448        2.74783       -0.15391
H         -2.69226        3.50062       -0.45914
H         -1.92506        2.77013        0.95908
H         -0.95068        3.16799       -0.45911
27
TS1-Na-NMe2.log	Energy: -380531.2196869
Na         1.13914        1.46956       -0.73849
N          2.54836       -0.18439       -0.21528
C         -0.99763        1.79957        0.92863
H         -0.38306        1.86607        1.83556
C         -1.35365        0.46218        0.50111
C         -2.19982       -1.10746       -1.16941
H         -2.62188       -1.28083       -2.16402
C         -1.90553        0.19430       -0.77275
H         -2.10249        1.02078       -1.46152
C         -1.95028       -2.18639       -0.32371
H         -2.17378       -3.20718       -0.64389
C         -1.08654       -0.64927        1.33060
H         -0.61784       -0.47407        2.30406
C         -1.38429       -1.94265        0.93102
H         -1.15391       -2.77787        1.59885
C         -1.20788        2.93411        0.18846
H         -0.91904        3.90908        0.58171
H         -1.95407        2.96892       -0.60535
H          0.01873        3.20648       -1.36331
C          2.05035       -1.50695       -0.35344
H          2.01405       -2.08939        0.61299
H          1.01789       -1.53007       -0.75653
H          2.66583       -2.15883       -1.03938
C          3.86703       -0.24792        0.29796
H          4.31466        0.75704        0.43091
H          3.94728       -0.75772        1.30225
H          4.58791       -0.82402       -0.35274
23
TS1-Na-OMe.log	Energy: -368380.9494942
Na         0.75294       -1.84691       -0.74452
C          1.90485       -0.04148        0.97508
H          1.72799       -0.62430        1.88804
C          0.78796        0.75374        0.50979
C         -0.34599        2.07498       -1.20486
H         -0.32482        2.54457       -2.19313
C          0.77465        1.38069       -0.75746
H          1.65535        1.31575       -1.40250
C         -1.49299        2.16542       -0.41869
H         -2.37623        2.69689       -0.78200
C         -0.38928        0.85177        1.28469
H         -0.42237        0.33960        2.25172
C         -1.50291        1.54014        0.83137
H         -2.40266        1.57515        1.45273
C          3.04521       -0.28609        0.25144
H          3.84267       -0.89581        0.67644
H          3.36446        0.37612       -0.55383
H          2.85560       -1.56592       -1.23914
O         -1.21083       -2.38096       -0.24108
C         -2.43458       -1.94327        0.09284
H         -3.20439       -2.75927        0.21641
H         -2.48772       -1.37757        1.06887
H         -2.90510       -1.23705       -0.65059
27
TS1-Na-PMe2.log	Energy: -560358.8403961
Na         0.82047        1.74691       -0.96837
P          2.92558       -0.01870       -0.38253
C         -1.14753        1.74571        0.93685
H         -0.46072        1.82978        1.78908
C         -1.48039        0.40163        0.50885
C         -2.35303       -1.16320       -1.15320
H         -2.79273       -1.33266       -2.14069
C         -2.05470        0.13708       -0.75589
H         -2.26435        0.96782       -1.43622
C         -2.08915       -2.24532       -0.31535
H         -2.32178       -3.26476       -0.63294
C         -1.19884       -0.71240        1.33081
H         -0.73777       -0.53888        2.30844
C         -1.50401       -2.00516        0.93109
H         -1.27382       -2.84184        1.59720
C         -1.52609        2.88394        0.27183
H         -1.26437        3.86552        0.66765
H         -2.36593        2.88157       -0.42335
H         -0.54643        3.32705       -1.41282
C          2.02435       -1.58303       -0.93769
H          0.98672       -1.63763       -0.55671
H          1.97518       -1.62582       -2.03937
H          2.53809       -2.50458       -0.60150
C          2.64005       -0.29457        1.46221
H          3.01808        0.56654        2.03975
H          1.57021       -0.42278        1.71675
H          3.16681       -1.19293        1.83771
21
TS1-Sc-BF2.log	Energy: -812384.2135340
Sc         0.60602        0.78634       -0.94643
C         -0.24287        1.47537        1.17649
H          0.46214        1.18166        1.96384
C         -1.13627        0.41548        0.70344
C         -2.83134       -0.45253       -0.81661
H         -3.60695       -0.27470       -1.56436
C         -2.11713        0.62325       -0.29712
H         -2.36891        1.63672       -0.62434
C         -2.57501       -1.75188       -0.37404
H         -3.14262       -2.59004       -0.78272
C         -0.87749       -0.90747        1.12023
H         -0.10703       -1.08229        1.87509
C         -1.59632       -1.97562        0.59106
H         -1.38905       -2.98923        0.93989
C         -0.11841        2.72237        0.63800
H          0.59684        3.43487        1.04824
H         -0.83990        3.14560       -0.06719
H          1.09980        2.52391       -1.00544
B          2.42134       -0.64060       -0.13403
F          3.32481       -1.24671       -0.91001
F          2.61203       -0.88555        1.16706
19
TS1-Sc-F.log	Energy: -734220.2179622
Sc         1.31225       -0.38154       -0.78534
C          0.87756        0.99200        1.09913
H          1.31071        0.42759        1.93512
C         -0.45130        0.55782        0.65616
C         -2.40719        0.76140       -0.77123
H         -3.00318        1.34252       -1.47777
C         -1.21345        1.28064       -0.28944
H         -0.88865        2.27327       -0.61294
C         -2.86104       -0.49033       -0.34296
H         -3.80308       -0.88828       -0.72517
C         -0.92524       -0.70438        1.07757
H         -0.34824       -1.27080        1.81520
C         -2.11916       -1.22152        0.57777
H         -2.47119       -2.19621        0.92122
C          1.66038        1.91382        0.47120
H          2.65649        2.14102        0.85156
H          1.29071        2.59539       -0.29931
H          2.53081        0.90578       -1.16526
F          2.20056       -1.76163        0.04224
19
TS1-Sc-H.log	Energy: -671931.9613288
Sc        -1.35060       -0.88518        0.75558
C         -1.27085        0.54838       -1.08961
H         -1.55072       -0.10159       -1.92999
C          0.12468        0.43385       -0.64825
C          1.99039        1.05389        0.78044
H          2.44556        1.74762        1.49004
C          0.70097        1.29052        0.32217
H          0.15612        2.17580        0.66122
C          2.71768       -0.05063        0.32399
H          3.73164       -0.22398        0.68966
C          0.86618       -0.68734       -1.08238
H          0.42575       -1.36690       -1.81771
C          2.14990       -0.92564       -0.59525
H          2.70590       -1.79746       -0.94557
C         -2.25728        1.24863       -0.45967
H         -3.27490        1.25242       -0.84971
H         -2.05249        1.98000        0.32757
H         -2.90715        0.01634        1.11665
H         -1.44718       -2.56339        0.08205
22
TS1-Sc-Me.log	Energy: -696574.0369041
Sc        -1.32850        0.23714       -0.79374
C         -0.79245       -1.10743        1.10798
H         -1.22616       -0.59320        1.97500
C          0.49972       -0.59117        0.64947
C          2.45031       -0.63448       -0.80341
H          3.07068       -1.15809       -1.53399
C          1.29450       -1.23911       -0.32604
H          1.02507       -2.24073       -0.67273
C          2.83577        0.62724       -0.34094
H          3.74738        1.09316       -0.72057
C          0.90256        0.68414        1.09961
H          0.30164        1.19720        1.85658
C          2.05904        1.28545        0.60645
H          2.35426        2.27061        0.97356
C         -1.55284       -2.04893        0.47529
H         -2.50696       -2.36354        0.89716
H         -1.16481       -2.68830       -0.32303
H         -2.58108       -1.10191       -0.98572
C         -2.29207        1.98122       -0.00364
H         -3.29372        2.01693       -0.47777
H         -2.45993        1.89691        1.08607
H         -1.79517        2.94955       -0.19474
27
TS1-Sc-NMe2.log	Energy: -755920.1497357
Sc         0.84278        0.52716       -0.94412
N          1.97900       -0.86976       -0.24569
C          0.07575        1.38379        1.13818
H          0.73805        0.97368        1.90923
C         -1.02244        0.52622        0.69149
C         -3.01137        0.13485       -0.65747
H         -3.80237        0.52470       -1.30181
C         -2.03176        0.99484       -0.17690
H         -2.08344        2.05739       -0.42976
C         -3.00202       -1.21373       -0.29649
H         -3.78241       -1.88356       -0.66353
C         -1.01354       -0.84386        1.02138
H         -0.23199       -1.22190        1.68566
C         -2.00034       -1.69982        0.53969
H         -1.98956       -2.75304        0.82782
C          0.36653        2.59629        0.58448
H          1.18626        3.19943        0.97521
H         -0.31168        3.12584       -0.08767
H          1.50419        2.25705       -1.05498
C          2.01311       -2.29141       -0.06272
H          2.08237       -2.56467        1.00866
H          1.10482       -2.76293       -0.47003
H          2.88368       -2.75219       -0.56620
C          3.10709       -0.15366        0.28763
H          2.98942        0.94094        0.09913
H          3.21082       -0.28041        1.38299
H          4.06449       -0.44331       -0.18414
23
TS1-Sc-OMe.log	Energy: -743767.4839397
Sc         0.88729        0.15102       -0.90283
C          0.25877        1.31071        1.07817
H          0.94608        0.89461        1.82394
C         -0.90317        0.49375        0.73459
C         -2.95518        0.13175       -0.51843
H         -3.79756        0.53634       -1.08383
C         -1.98652        0.99329       -0.02521
H         -2.07895        2.06830       -0.19676
C         -2.86695       -1.24723       -0.29196
H         -3.63184       -1.91768       -0.68925
C         -0.82699       -0.89944        0.95551
H         -0.00874       -1.30142        1.56170
C         -1.80636       -1.75809        0.44516
H         -1.73515       -2.83146        0.63418
C          0.61968        2.44682        0.40822
H          1.52796        2.98409        0.68319
H         -0.06386        2.99123       -0.24640
H          1.43741        1.85351       -1.34325
O          2.37626       -0.65906       -0.23162
C          3.51099       -1.27642        0.27992
H          3.40170       -2.37372        0.26844
H          4.40089       -1.01403       -0.31578
H          3.69317       -0.95959        1.32042
27
TS1-Sc-PMe2.log	Energy: -935722.4965022
Sc         0.87724        0.56946       -0.64204
P          2.83445       -0.86686       -0.23650
C         -0.62263        1.94555        0.75401
H         -0.28354        2.02673        1.79271
C         -1.43032        0.76799        0.43219
C         -2.53679       -0.67244       -1.19629
H         -2.87039       -0.85476       -2.21986
C         -1.84533        0.49592       -0.89302
H         -1.67993        1.24049       -1.68183
C         -2.82522       -1.59441       -0.19166
H         -3.37953       -2.50510       -0.42647
C         -1.69326       -0.19640        1.42101
H         -1.35678       -0.00930        2.44481
C         -2.39801       -1.35406        1.11428
H         -2.61378       -2.07790        1.90284
C         -0.22927        2.90483       -0.13408
H          0.35904        3.76052        0.19551
H         -0.66600        3.00200       -1.13184
H          1.44173        2.24609       -1.15701
C          1.33767       -1.99166       -0.47388
H          0.34596       -1.54399       -0.76398
H          1.56489       -2.68769       -1.29379
H          1.10664       -2.58019        0.42836
C          2.31728       -0.14582        1.41856
H          3.13130        0.49613        1.78409
H          1.39786        0.50752        1.48806
H          2.11903       -0.93329        2.16226
21
TS1-Sr-BF2.log	Energy: -354461.7012932
Sr        -0.73237       -0.88962       -0.87748
C          0.51674       -0.78738        1.64175
H         -0.28873       -0.21516        2.11939
C          1.48367       -0.01262        0.88032
C          3.38591        0.15960       -0.64334
H          4.20122       -0.32844       -1.18436
C          2.53918       -0.60858        0.15054
H          2.70912       -1.68616        0.22492
C          3.20837        1.53892       -0.75016
H          3.87559        2.13668       -1.37539
C          1.31766        1.38521        0.75103
H          0.50180        1.87036        1.29599
C          2.16497        2.14413       -0.04808
H          2.00837        3.22352       -0.12292
C          0.46263       -2.15603        1.67916
H         -0.29099       -2.65687        2.28761
H          1.31218       -2.78039        1.40161
H         -0.30817       -2.94731        0.03371
B         -2.86936        0.81486        0.06316
F         -2.74422        1.67702        1.10939
F         -4.14667        0.89360       -0.40042
19
TS1-Sr-F.log	Energy: -276291.5803373
Sr         1.49462       -0.24311       -0.60124
C          0.07205        1.36535        1.20430
H          0.56079        0.91815        2.08008
C         -1.05580        0.62820        0.65840
C         -2.76915        0.27047       -1.04470
H         -3.29231        0.62413       -1.93733
C         -1.74213        1.03964       -0.50726
H         -1.48151        1.98848       -0.98346
C         -3.14024       -0.93788       -0.45479
H         -3.94913       -1.53683       -0.87935
C         -1.43583       -0.60729        1.22914
H         -0.90835       -0.95869        2.12201
C         -2.46006       -1.37295        0.68312
H         -2.73090       -2.32153        1.15436
C          0.64311        2.46871        0.62676
H          1.48086        2.97027        1.11149
H          0.12383        3.07043       -0.11946
H          1.80487        2.03222       -0.93634
F          2.54719       -1.63043        0.76279
19
TS1-Sr-H.log	Energy: -214006.7780575
Sr         1.68186       -0.75341       -0.23035
C          0.39153        1.47230        0.91307
H          0.73398        1.22906        1.92762
C         -0.80771        0.78289        0.46207
C         -2.43542        0.19831       -1.26230
H         -2.82109        0.34176       -2.27537
C         -1.32213        0.92354       -0.84758
H         -0.85789        1.63109       -1.53997
C         -3.06465       -0.69908       -0.40014
H         -3.93993       -1.26343       -0.72989
C         -1.44999       -0.14509        1.31256
H         -1.05899       -0.28786        2.32503
C         -2.55764       -0.86933        0.88890
H         -3.03217       -1.57544        1.57543
C          1.17415        2.28016        0.13042
H          2.04587        2.77799        0.55570
H          0.81143        2.71501       -0.80116
H          2.35088        1.27517       -1.12139
H          2.28857       -1.87580        1.65549
22
TS1-Sr-Me.log	Energy: -238638.5765789
Sr         1.39150       -0.16614       -0.81288
C          0.15733        1.15994        1.35582
H          0.69053        0.57906        2.11867
C         -1.01188        0.52563        0.77104
C         -2.77571        0.40446       -0.91517
H         -3.31049        0.87018       -1.74760
C         -1.71901        1.08627       -0.31775
H         -1.44614        2.07798       -0.68861
C         -3.15851       -0.85786       -0.46237
H         -3.98854       -1.38814       -0.93491
C         -1.40886       -0.75912        1.20485
H         -0.86974       -1.22149        2.03747
C         -2.46230       -1.43490        0.60128
H         -2.74495       -2.42592        0.96652
C          0.71449        2.32922        0.91099
H          1.59800        2.73647        1.40330
H          0.16020        3.04475        0.30348
H          1.73081        2.11737       -0.79737
C          2.73729       -1.57991        0.92525
H          2.08010       -2.15771        1.61047
H          3.51175       -2.30021        0.59133
H          3.27451       -0.86154        1.58296
27
TS1-Sr-NMe2.log	Energy: -297975.3590469
Sr        -0.78015       -0.58751       -1.03448
N         -2.33598        0.88949       -0.05692
C          0.28844       -1.02416        1.53518
H         -0.46189       -0.43639        2.07707
C          1.35709       -0.26274        0.91316
C          3.30663       -0.08270       -0.55092
H          4.07082       -0.57515       -1.15861
C          2.35040       -0.85689        0.09998
H          2.38688       -1.94528       -0.00089
C          3.30362        1.30675       -0.42862
H          4.05865        1.91000       -0.93792
C          1.36276        1.14792        1.00818
H          0.59255        1.63374        1.61504
C          2.31948        1.91457        0.35308
H          2.29742        3.00278        0.45631
C          0.06684       -2.36461        1.35224
H         -0.75432       -2.85724        1.87344
H          0.84083       -3.03940        0.98537
H         -0.79386       -2.80047       -0.36918
C         -2.47095        2.28801        0.18011
H         -2.29504        2.57358        1.24904
H         -1.75097        2.87504       -0.42080
H         -3.48610        2.69150       -0.06013
C         -3.24314        0.15182        0.76338
H         -3.11760       -0.94574        0.63043
H         -3.11526        0.34368        1.85977
H         -4.32170        0.36043        0.55529
23
TS1-Sr-OMe.log	Energy: -285826.2586543
Sr         0.95406       -0.90848       -1.16917
C          0.59345        1.50170        0.27971
H          1.36484        1.26645        1.02491
C         -0.72091        0.92781        0.51912
C         -3.00069        0.40225       -0.18211
H         -3.80495        0.50942       -0.91522
C         -1.78004        1.03007       -0.41288
H         -1.64840        1.62584       -1.32031
C         -3.20809       -0.35453        0.97102
H         -4.16900       -0.84328        1.14749
C         -0.94800        0.14345        1.67189
H         -0.13972        0.03733        2.40264
C         -2.16902       -0.48203        1.89384
H         -2.31211       -1.07607        2.80037
C          0.95834        2.18491       -0.84945
H          1.96395        2.59471       -0.94345
H          0.22485        2.61663       -1.53060
H          1.29576        1.00513       -2.44472
O          2.48640       -2.10636       -0.10287
C          3.48684       -2.77407        0.53733
H          3.17410       -3.77418        0.92017
H          4.37341       -2.96825       -0.11105
H          3.88350       -2.22788        1.42496
27
TS1-Sr-PMe2.log	Energy: -477792.9417125
Sr        -0.47222       -1.04024       -0.99462
C          0.35911       -0.46078        1.61892
H         -0.46274        0.24037        1.80872
C          1.51428        0.08267        0.92210
C          3.65864       -0.17581       -0.22070
H          4.49605       -0.81741       -0.50816
C          2.60758       -0.71630        0.51476
H          2.64358       -1.77161        0.79852
C          3.65650        1.17013       -0.58496
H          4.48588        1.59057       -1.15825
C          1.52448        1.44011        0.52619
H          0.68289        2.07693        0.81543
C          2.57790        1.97189       -0.20794
H          2.55722        3.02820       -0.48879
C          0.17750       -1.78662        1.91891
H         -0.71104       -2.10794        2.46331
H          1.00555       -2.49483        1.94623
H         -0.35527       -2.87390        0.36620
C         -2.21219        2.35081        0.46588
H         -1.57481        2.07388        1.32730
H         -1.64865        3.06588       -0.15631
H         -3.08046        2.89630        0.87588
C         -3.48188       -0.13523        0.84376
H         -3.81295       -1.12352        0.48051
H         -2.77095       -0.30918        1.67442
H         -4.37024        0.35230        1.28349
P         -2.76207        0.88386       -0.56762
19
TS1-Ti-F.log	Energy: -789678.1177855
Ti         0.57659        0.51054       -0.99706
C          0.15808        1.33108        1.14353
H          0.85943        0.84065        1.82844
C         -0.93661        0.48972        0.67726
C         -2.78845        0.00113       -0.81923
H         -3.48537        0.30047       -1.60355
C         -1.85238        0.90758       -0.33358
H         -1.85655        1.93820       -0.71002
C         -2.86181       -1.29692       -0.28713
H         -3.61178       -1.99549       -0.66513
C         -1.00804       -0.83501        1.17397
H         -0.28236       -1.13805        1.93313
C         -1.97819       -1.71223        0.70779
H         -2.04287       -2.72070        1.12045
C          0.39956        2.63680        0.81205
H          1.29360        3.14521        1.17968
H         -0.28718        3.23699        0.20453
H          1.37904        1.95136       -1.16376
F          1.80731       -0.48107       -0.32983
19
TS1-Ti-H.log	Energy: -727403.2075945
Ti         0.55540        0.51151       -1.03455
C          0.17643        1.33748        1.12457
H          0.87668        0.85520        1.81407
C         -0.92564        0.49849        0.66649
C         -2.80244        0.01719       -0.80253
H         -3.53501        0.34200       -1.54254
C         -1.85352        0.92132       -0.32856
H         -1.89079        1.96398       -0.66597
C         -2.84500       -1.29457       -0.30794
H         -3.60290       -1.98885       -0.67697
C         -0.96618       -0.83597        1.13100
H         -0.23033       -1.14545        1.87674
C         -1.93450       -1.71902        0.65728
H         -1.97469       -2.73845        1.04526
C          0.40435        2.63998        0.78362
H          1.29745        3.15713        1.14062
H         -0.29925        3.23225        0.19005
H          1.36326        1.96034       -1.22546
H          1.52670       -0.46233       -0.10447
27
TS1-Ti-NMe2.log	Energy: -811419.2813237
Ti         0.66385        0.46786       -0.77941
N          1.86179       -0.72717       -0.15447
C          0.13586        1.35742        1.14635
H          0.80550        0.98503        1.92549
C         -0.98808        0.51909        0.75141
C         -2.85117        0.05140       -0.75172
H         -3.59203        0.39920       -1.47323
C         -1.93983        0.94922       -0.21561
H         -1.98766        2.00336       -0.50208
C         -2.83181       -1.29281       -0.35349
H         -3.55020       -1.99584       -0.77995
C         -0.99762       -0.84322        1.14838
H         -0.29323       -1.17737        1.91835
C         -1.91202       -1.73482        0.59401
H         -1.91490       -2.77695        0.91773
C          0.48746        2.55582        0.52967
H          1.36914        3.09040        0.88996
H         -0.23295        3.18109       -0.01006
H          1.22997        2.11876       -0.99695
C          1.79846       -2.16438       -0.10799
H          1.93222       -2.52065        0.92785
H          0.82205       -2.51634       -0.47305
H          2.59821       -2.60482       -0.72488
C          3.07097       -0.09108        0.30537
H          3.01994        1.00400        0.13346
H          3.21227       -0.26091        1.38633
H          3.94922       -0.46837       -0.24142
23
TS1-Ti-OMe.log	Energy: -799250.4558725
Ti        -0.91123       -0.44179       -0.88755
C         -0.60052       -1.02846        1.27869
H         -1.16293       -0.44012        2.01169
C          0.63253       -0.44661        0.77331
C          2.59740       -0.50708       -0.66279
H          3.26970       -1.05073       -1.32918
C          1.51537       -1.15691       -0.08739
H          1.35118       -2.21629       -0.30652
C          2.85108        0.83923       -0.36456
H          3.70476        1.34401       -0.82217
C          0.90610        0.91609        1.05349
H          0.22389        1.46633        1.70802
C          2.00528        1.54708        0.48878
H          2.20716        2.59511        0.71750
C         -1.19138       -2.16949        0.78469
H         -2.14809       -2.51471        1.17515
H         -0.65834       -2.88732        0.14337
H         -2.14456       -1.54256       -0.71355
O         -1.82792        0.90808       -0.43211
C         -2.42331        2.09376        0.04816
H         -2.54046        2.80404       -0.77951
H         -3.40507        1.84626        0.47248
H         -1.78213        2.52514        0.83140
21
TS1-Zr-BF2.log	Energy: -364442.7609766
Zr        -0.97792        0.63254       -0.77302
C         -0.68017       -1.04374        0.91579
H         -0.97907       -0.65673        1.89913
C          0.67477       -0.70215        0.49071
C          2.47039       -0.66879       -1.16159
H          2.92241       -1.06939       -2.07112
C          1.25894       -1.18677       -0.70996
H          0.79351       -2.01434       -1.25374
C          3.12952        0.32921       -0.43769
H          4.08271        0.72119       -0.79596
C          1.36539        0.30787        1.21277
H          0.94077        0.67931        2.14883
C          2.57690        0.81495        0.74496
H          3.09233        1.58792        1.31854
C         -1.65102       -1.68199        0.16806
H         -2.61404       -1.92313        0.62004
H         -1.42631       -2.23064       -0.75552
H         -2.52880       -0.31748       -0.74455
B         -1.11902        2.59144        0.66163
F         -1.13970        3.81122        0.16457
F         -1.13823        2.45332        1.96853
19
TS1-Zr-F.log	Energy: -286271.3700407
Zr        -1.07278        0.55594       -0.11328
C         -0.48505       -1.46972        1.03296
H         -0.74780       -1.23306        2.07371
C          0.79279       -0.93590        0.55375
C          2.44083       -0.56119       -1.19652
H          2.90748       -0.87331       -2.13302
C          1.36352       -1.27917       -0.70189
H          1.00345       -2.16165       -1.23822
C          2.95395        0.53813       -0.49071
H          3.81574        1.07944       -0.88584
C          1.28767        0.21264        1.22671
H          0.85869        0.48815        2.19789
C          2.37307        0.93151        0.70761
H          2.76514        1.78958        1.25666
C         -1.41436       -2.13518        0.26822
H         -2.36776       -2.43467        0.70820
H         -1.18725       -2.55524       -0.71625
H         -2.30992       -0.64326       -0.75606
F         -1.73873        1.45801        1.38511
19
TS1-Zr-H.log	Energy: -223995.5439362
Zr        -1.07887        0.55612       -0.13280
C         -0.49136       -1.45668        1.01864
H         -0.76115       -1.21939        2.05725
C          0.78687       -0.92589        0.54512
C          2.45845       -0.58402       -1.18555
H          2.94289       -0.91915       -2.10517
C          1.36926       -1.28870       -0.69533
H          1.01052       -2.17673       -1.22302
C          2.95734        0.53069       -0.49639
H          3.82574        1.06407       -0.88779
C          1.26391        0.23605        1.20552
H          0.83922        0.52061        2.17466
C          2.35202        0.94996        0.68242
H          2.73417        1.82266        1.21572
C         -1.42101       -2.11249        0.24276
H         -2.37432       -2.41625        0.68016
H         -1.18419       -2.54652       -0.73271
H         -2.28956       -0.67866       -0.78238
H         -1.63815        1.32827        1.42244
22
TS1-Zr-Me.log	Energy: -248635.6249274
Zr        -1.21876        0.32047       -0.39021
C         -0.45281       -1.54531        1.08180
H         -0.66459       -1.37230        2.14532
C          0.76082       -0.90383        0.57188
C          2.36485       -0.43087       -1.20323
H          2.77679       -0.65871       -2.18831
C          1.30076       -1.18011       -0.71298
H          0.90779       -2.01158       -1.30799
C          2.93106        0.58315       -0.42459
H          3.77072        1.16105       -0.81485
C          1.36098        0.11859        1.35248
H          0.97324        0.31551        2.35602
C          2.43315        0.85123        0.84957
H          2.89161        1.63107        1.46025
C         -1.38536       -2.21681        0.33933
H         -2.25948       -2.66053        0.81775
H         -1.21025       -2.52145       -0.69900
H         -2.69456       -0.77007       -0.40739
C         -1.29966        2.36573        0.31210
H         -2.30241        2.82767        0.29213
H         -0.89589        2.47963        1.33571
H         -0.62515        2.91025       -0.37936
27
TS1-Zr-NMe2.log	Energy: -307991.5065492
Zr        -1.07560        0.64360       -0.79270
C         -0.63252       -0.99176        0.94344
H         -0.89538       -0.60468        1.93577
C          0.70634       -0.62867        0.46423
C          2.51795       -0.64372       -1.16959
H          2.93455       -0.99651       -2.11456
C          1.25090       -1.06058       -0.77723
H          0.70984       -1.78448       -1.39756
C          3.27106        0.18725       -0.33658
H          4.27653        0.48942       -0.63742
C          1.47801        0.23186        1.27530
H          1.06997        0.56474        2.23253
C          2.74782        0.62734        0.87950
H          3.34228        1.27152        1.52957
C         -1.58718       -1.68474        0.25274
H         -2.54583       -1.91762        0.71657
H         -1.37884       -2.24170       -0.66872
H         -2.60811       -0.36327       -0.89485
N         -1.19938        2.28030        0.28588
C         -2.53445        2.33223        0.83875
H         -3.08942        3.21774        0.48846
H         -3.12013        1.43512        0.52013
H         -2.52089        2.32411        1.94210
C         -0.29891        3.36329        0.60338
H          0.67802        3.21602        0.11930
H         -0.71247        4.33081        0.27713
H         -0.13524        3.41559        1.69387
23
TS1-Zr-OMe.log	Energy: -295827.5449564
Zr        -0.91633       -0.44979       -0.72034
C         -0.33795       -0.78198        1.55837
H         -0.81158       -0.04678        2.21895
C          0.88127       -0.32164        0.89933
C          2.70918       -0.61454       -0.69056
H          3.28776       -1.26395       -1.35012
C          1.60537       -1.12939       -0.01687
H          1.38420       -2.19981       -0.10944
C          3.09855        0.71102       -0.48725
H          3.97996        1.09990       -1.00087
C          1.26249        1.03262        1.04755
H          0.69113        1.67441        1.72465
C          2.36671        1.53381        0.36908
H          2.66761        2.57199        0.52053
C         -1.02008       -1.95657        1.31351
H         -1.91312       -2.18872        1.89533
H         -0.56567       -2.82559        0.81874
H         -2.16242       -1.66341       -0.12111
O         -1.73078        1.12633       -0.17197
C         -2.12677        2.44022        0.15335
H         -3.10445        2.65114       -0.30035
H         -2.20355        2.53662        1.24526
H         -1.38293        3.15366       -0.23107
23
TS2-Ba-BF2.log	Energy: -351944.4273526
Ba        -0.62246       -0.44470       -0.09494
C          2.67226       -1.42461        0.52721
H          2.71249       -1.73096        1.58335
C          2.41709       -0.01354        0.35584
C          2.02838        1.90292       -1.12630
H          2.09429        2.34112       -2.12684
C          2.48629        0.60155       -0.92371
H          2.90960        0.04496       -1.76383
C          1.49906        2.65688       -0.07787
H          1.15333        3.67962       -0.24268
C          1.90983        0.78902        1.41477
H          1.88295        0.36424        2.42496
C          1.46256        2.08668        1.20249
H          1.08810        2.67163        2.04799
C          3.70919       -2.08110       -0.35047
H          3.92735       -3.09905        0.00390
H          4.66439       -1.52822       -0.38804
H          3.35178       -2.18932       -1.39254
H          0.90674       -2.39152       -0.85628
H          1.56969       -2.03080       -0.13244
B         -3.74521       -0.01397       -0.00390
F         -4.66175       -0.80012        0.63083
F         -4.42545        0.99283       -0.62560
21
TS2-Ba-F.log	Energy: -273777.6697383
Ba        -1.26857       -0.38163        0.02476
C          2.11876       -1.44971        0.59121
H          2.37696       -1.63231        1.64454
C          1.87474       -0.05819        0.29717
C          1.39531        1.72903       -1.32105
H          1.35421        2.05929       -2.36374
C          1.79916        0.42422       -1.03829
H          2.07814       -0.23691       -1.86372
C          1.06291        2.62190       -0.30202
H          0.76372        3.64735       -0.52881
C          1.54851        0.87845        1.31851
H          1.62983        0.55920        2.36369
C          1.15557        2.17751        1.02508
H          0.93062        2.86653        1.84499
C          2.89462       -2.27337       -0.40335
H          3.14731       -3.25543        0.02262
H          3.83508       -1.80123       -0.73896
H          2.29326       -2.48414       -1.31009
H          0.08511       -2.64960       -0.04890
H          0.88787       -2.11959        0.36088
F         -3.49329        0.23543       -0.19697
21
TS2-Ba-H.log	Energy: -211490.5639158
Ba        -1.55757       -0.22939       -0.06401
C          1.59937       -1.61910        0.60850
H          1.54622       -1.86466        1.68028
C          1.58216       -0.19657        0.35247
C          1.56306        1.66670       -1.24388
H          1.72848        2.02642       -2.26401
C          1.78476        0.32116       -0.95487
H          2.12532       -0.34820       -1.74907
C          1.14749        2.56242       -0.25688
H          0.98944        3.61789       -0.48887
C          1.18791        0.74157        1.34531
H          1.06310        0.38867        2.37595
C          0.97529        2.08205        1.04851
H          0.68479        2.77020        1.84817
C          2.55710       -2.48290       -0.17547
H          2.57834       -3.50400        0.23317
H          3.59351       -2.10148       -0.17618
H          2.24350       -2.58332       -1.23218
H         -0.22887       -2.36192       -0.83419
H          0.45199       -2.07352       -0.09204
H         -3.93492        0.42762       -0.05860
24
TS2-Ba-Me.log	Energy: -236120.3089256
Ba        -1.27957       -0.30253       -0.07080
C          1.97566       -1.56611        0.61802
H          1.94549       -1.80999        1.69094
C          1.90115       -0.14733        0.35703
C          1.84251        1.71776       -1.23692
H          2.01114        2.08548       -2.25376
C          2.10431        0.37992       -0.94687
H          2.47944       -0.27574       -1.73703
C          1.37936        2.59592       -0.25492
H          1.18893        3.64615       -0.48689
C          1.46326        0.77539        1.34608
H          1.33974        0.41733        2.37515
C          1.20704        2.10720        1.04747
H          0.88278        2.78386        1.84422
C          2.95184       -2.39499       -0.17978
H          3.03118       -3.40894        0.23922
H          3.96948       -1.96671       -0.21329
H          2.61559       -2.52287       -1.22697
H          0.14612       -2.41701       -0.76158
H          0.82890       -2.07710       -0.04683
C         -4.04263        0.16489        0.00207
H         -4.56990       -0.19100       -0.91060
H         -4.56465       -0.34880        0.83942
H         -4.34333        1.23120        0.09965
29
TS2-Ba-NMe2.log	Energy: -295458.9679632
Ba         0.70915        0.08738       -1.11092
N          2.49758       -0.00951        0.59058
C         -1.50014        1.71311        0.95320
H         -0.89994        1.97283        1.83711
C         -1.71000        0.29097        0.80800
C         -2.68364       -1.60194       -0.41691
H         -3.40468       -1.96757       -1.15476
C         -2.62603       -0.23680       -0.14274
H         -3.30374        0.44233       -0.66724
C         -1.85019       -2.50783        0.24241
H         -1.90991       -3.57852        0.03349
C         -0.89436       -0.65613        1.48799
H         -0.18457       -0.29362        2.23938
C         -0.96102       -2.01393        1.20784
H         -0.31302       -2.70361        1.75768
C         -2.65672        2.64331        0.68671
H         -2.40177        3.67015        0.98779
H         -3.58344        2.35990        1.21730
H         -2.90052        2.69415       -0.39234
H         -0.48211        2.38792       -1.17201
H         -0.77992        2.11627       -0.22094
C          3.08457       -1.03807        1.38253
H          2.93154       -2.03696        0.93047
H          4.18755       -0.92712        1.52788
H          2.66220       -1.09222        2.41905
C          2.65021        1.26494        1.21301
H          2.11194        2.06226        0.65267
H          2.25082        1.30375        2.25870
H          3.70808        1.61740        1.29097
25
TS2-Ba-OMe.log	Energy: -283311.6441076
Ba        -1.01155        0.31022        0.70482
C          2.54164       -0.15073        1.30146
H          2.91020        0.73397        1.84165
C          2.11942        0.14011       -0.04716
C          1.21159       -0.62146       -2.19814
H          0.97822       -1.44984       -2.87434
C          1.79024       -0.89801       -0.96028
H          2.00737       -1.93539       -0.69196
C          0.93496        0.68890       -2.59220
H          0.49141        0.90004       -3.56777
C          1.85492        1.46694       -0.48440
H          2.12922        2.29862        0.17486
C          1.27208        1.73087       -1.71678
H          1.09522        2.76899       -2.01500
C          3.32699       -1.41332        1.55291
H          3.75850       -1.40701        2.56454
H          4.15468       -1.56846        0.83778
H          2.67922       -2.31081        1.50223
H          0.53882       -1.21757        2.19823
H          1.34935       -0.62677        1.90341
O         -3.23741        1.00327        0.81267
C         -4.53320        1.41044        0.95566
H         -4.87451        1.42643        2.01694
H         -4.71506        2.44018        0.56876
H         -5.26045        0.75804        0.41908
29
TS2-Ba-PMe2.log	Energy: -475276.1844048
Ba        -0.20612       -0.75650       -0.86362
P         -2.94263        0.15960        0.25280
C          2.03613       -1.03662        1.59070
H          1.40600       -1.00012        2.49189
C          2.07014        0.22287        0.87734
C          2.81558        1.54102       -1.05394
H          3.49702        1.65477       -1.90258
C          2.93183        0.41915       -0.23542
H          3.70331       -0.32443       -0.45262
C          1.85742        2.52471       -0.80117
H          1.78060        3.40800       -1.43893
C          1.12432        1.25420        1.13142
H          0.45766        1.15231        1.99523
C          1.02306        2.37416        0.31371
H          0.28409        3.14509        0.54998
C          3.33007       -1.79332        1.77278
H          3.18398       -2.64576        2.45247
H          4.14567       -1.17276        2.18356
H          3.69096       -2.22268        0.81896
H          1.39249       -2.65107       -0.13433
H          1.52222       -1.98461        0.65890
C         -3.30790        1.68832        1.26035
H         -2.42044        2.33957        1.30792
H         -4.12891        2.28599        0.82523
H         -3.58989        1.44113        2.29957
C         -4.60580       -0.67368        0.41037
H         -4.60754       -1.63400       -0.13056
H         -4.86480       -0.88837        1.46273
H         -5.41950       -0.05776       -0.01323
23
TS2-Ca-BF2.log	Energy: -761102.7322801
Ca        -0.46838       -0.98358       -0.38466
C          2.31193       -1.18332        0.74089
H          2.22442       -1.44200        1.80624
C          1.78641        0.12725        0.42765
C          1.24666        1.84370       -1.24589
H          1.40242        2.25343       -2.24805
C          1.94906        0.69928       -0.86412
H          2.65317        0.24627       -1.56676
C          0.35174        2.46747       -0.37715
H         -0.20106        3.35684       -0.68512
C          0.87793        0.79311        1.29788
H          0.73271        0.39295        2.30785
C          0.18196        1.93059        0.90457
H         -0.51375        2.40080        1.60455
C          3.60389       -1.61559        0.09237
H          3.97529       -2.54326        0.55059
H          4.40477       -0.85978        0.17271
H          3.47080       -1.83516       -0.98414
H          1.02050       -2.55526       -0.83403
H          1.49634       -2.07069       -0.05933
B         -3.10499       -0.48698       -0.02028
F         -4.16312       -1.25894       -0.37810
F         -3.57360        0.63532        0.58620
21
TS2-Ca-F.log	Energy: -682934.0129927
Ca        -1.06624       -1.17463       -0.32476
C          1.82205       -0.91578        0.67047
H          1.88750       -1.16272        1.73977
C          1.07347        0.29139        0.40580
C          0.16661        1.92027       -1.19605
H          0.17674        2.34467       -2.20435
C          1.04099        0.87536       -0.89126
H          1.73217        0.51702       -1.65882
C         -0.71036        2.43288       -0.24134
H         -1.39045        3.25068       -0.48730
C          0.17039        0.83844        1.36163
H          0.17383        0.42780        2.37752
C         -0.69241        1.88124        1.04576
H         -1.36492        2.27009        1.81509
C          3.08169       -1.16783       -0.11926
H          3.64675       -2.00759        0.30987
H          3.75741       -0.29517       -0.15754
H          2.85904       -1.45142       -1.16664
H          0.63195       -2.54536       -0.71782
H          1.07258       -1.95272       -0.00992
F         -3.06361       -1.42649        0.04897
21
TS2-Ca-H.log	Energy: -620648.1746823
Ca         0.05270        1.89045       -0.35127
C         -1.82048       -0.22193        0.62451
H         -2.03347        0.05694        1.66743
C         -0.44391       -0.61191        0.41278
C          1.34340       -1.29702       -1.12360
H          1.63631       -1.70449       -2.09552
C         -0.01154       -1.13326       -0.83698
H         -0.75607       -1.42980       -1.58014
C          2.32543       -0.94705       -0.19693
H          3.38433       -1.07155       -0.43155
C          0.57726       -0.27519        1.34466
H          0.28507        0.11464        2.32653
C          1.92524       -0.44114        1.04471
H          2.67754       -0.16509        1.78820
C         -2.91153       -1.02827       -0.03740
H         -3.89801       -0.72897        0.34508
H         -2.80698       -2.11545        0.12511
H         -2.94148       -0.86352       -1.13098
H         -2.00194        1.52946       -1.08464
H         -1.97932        0.90395       -0.26801
H          1.47687        3.39938       -0.02652
24
TS2-Ca-Me.log	Energy: -645280.7639754
Ca        -1.04874       -1.12227       -0.29177
C          1.89039       -0.97337        0.65155
H          1.96026       -1.22934        1.71851
C          1.16229        0.24775        0.40138
C          0.26282        1.90097       -1.18071
H          0.27667        2.33777       -2.18357
C          1.13450        0.85089       -0.88696
H          1.82463        0.49876       -1.65817
C         -0.62168        2.39677       -0.22381
H         -1.30455        3.21447       -0.46166
C          0.26173        0.78726        1.36368
H          0.26316        0.36488        2.37492
C         -0.60440        1.82866        1.05624
H         -1.28100        2.20640        1.82770
C          3.13234       -1.25411       -0.15490
H          3.67736       -2.11407        0.25992
H          3.83337       -0.40159       -0.19318
H          2.88827       -1.52075       -1.20177
H          0.60888       -2.55726       -0.71084
H          1.09463       -1.97615       -0.01364
C         -3.47063       -1.22780       -0.02750
H         -3.82459       -0.72998        0.90054
H         -4.04027       -0.73392       -0.84280
H         -3.88617       -2.25595        0.02563
29
TS2-Ca-NMe2.log	Energy: -704617.2418447
Ca        -0.66074       -0.83796       -0.38623
N         -2.79777       -0.37103       -0.05561
C          2.08972       -1.39450        0.70334
H          1.91550       -1.67852        1.75185
C          1.77645       -0.01071        0.42861
C          1.62685        1.85085       -1.16397
H          1.91308        2.28172       -2.12789
C          2.11665        0.59452       -0.81175
H          2.78792        0.07080       -1.49696
C          0.78262        2.56441       -0.31218
H          0.40423        3.54862       -0.59510
C          0.92179        0.74204        1.28241
H          0.65393        0.32274        2.25947
C          0.44622        1.99807        0.92144
H         -0.20155        2.54340        1.61345
C          3.32773       -1.99736        0.08799
H          3.52228       -2.99332        0.51151
H          4.23551       -1.38733        0.24015
H          3.21316       -2.14445       -1.00299
H          0.66844       -2.51872       -0.95081
H          1.18814       -2.12184       -0.15739
C         -3.26783        0.91795        0.35305
H         -2.43506        1.63183        0.49993
H         -3.95949        1.39216       -0.38609
H         -3.83711        0.89832        1.31469
C         -3.90884       -1.25379       -0.23669
H         -3.58640       -2.26407       -0.55371
H         -4.51732       -1.39470        0.69002
H         -4.63421       -0.89921       -1.00963
25
TS2-Ca-OMe.log	Energy: -692469.3771048
Ca        -0.89497       -0.85858       -0.42030
C          1.91966       -1.31469        0.67352
H          1.81283       -1.62775        1.72238
C          1.50713        0.04949        0.43772
C          1.14634        1.91296       -1.12036
H          1.34625        2.36919       -2.09445
C          1.73348        0.68530       -0.81372
H          2.39330        0.21094       -1.54479
C          0.31458        2.56552       -0.21086
H         -0.14168        3.52585       -0.45889
C          0.66401        0.74280        1.35098
H          0.47937        0.29644        2.33479
C          0.08841        1.96768        1.03402
H         -0.55227        2.46291        1.76854
C          3.16068       -1.82543       -0.01485
H          3.45088       -2.80609        0.38900
H          4.02939       -1.15151        0.08846
H          2.99426       -1.97704       -1.09907
H          0.52532       -2.48392       -0.96162
H          1.02689       -2.07522       -0.16532
O         -2.90489       -0.58683       -0.10770
C         -4.23922       -0.41605        0.11710
H         -4.46715        0.50160        0.70558
H         -4.83163       -0.32625       -0.82149
H         -4.69772       -1.25842        0.68301
29
TS2-Ca-PMe2.log	Energy: -884431.9315215
Ca        -0.19075       -0.94797       -0.50224
C          2.53121       -1.30189        0.68044
H          2.38725       -1.62193        1.72270
C          2.08599        0.05179        0.43351
C          1.73071        1.91024       -1.13107
H          1.96219        2.38077       -2.09118
C          2.34773        0.70348       -0.80238
H          3.06191        0.26086       -1.50160
C          0.82855        2.52359       -0.26239
H          0.34617        3.46594       -0.52960
C          1.17549        0.70848        1.30900
H          0.95392        0.24794        2.27845
C          0.56490        1.91002        0.96747
H         -0.13039        2.37263        1.67331
C          3.82147       -1.76620        0.05177
H          4.11625       -2.74559        0.45520
H          4.66265       -1.07022        0.21610
H          3.72055       -1.90206       -1.04209
H          1.25255       -2.54327       -1.00494
H          1.71200       -2.11431       -0.19815
P         -2.79999       -0.43832        0.45674
C         -4.21861       -1.33387       -0.37541
H         -4.10306       -2.42349       -0.25679
H         -5.18304       -1.06057        0.08808
H         -4.29943       -1.12037       -1.45630
C         -3.28196        1.31352       -0.01401
H         -2.53619        2.03082        0.36552
H         -3.37104        1.46976       -1.10438
H         -4.25037        1.59234        0.43782
23
TS2-Mg-BF2.log	Energy: -461454.9706609
Mg         0.56937       -0.61057       -0.11014
C         -2.76533       -0.77878       -0.68150
H         -3.17855       -0.66126       -1.68852
C         -1.89715        0.21185       -0.22945
C         -0.39113        1.16732        1.51008
H         -0.03608        1.14698        2.54455
C         -1.30791        0.18044        1.09167
H         -1.71253       -0.50714        1.83844
C          0.11460        2.11180        0.62678
H          0.85398        2.84666        0.94731
C         -1.29401        1.16601       -1.12747
H         -1.63813        1.18120       -2.16633
C         -0.34747        2.07934       -0.71084
H          0.06284        2.78446       -1.43875
C         -3.40804       -1.75531        0.25131
H         -4.10962       -2.41202       -0.28122
H         -3.97257       -1.27101        1.07014
H         -2.66567       -2.41776        0.74302
H         -0.55746       -2.11911       -0.89601
H         -1.30184       -1.70549       -0.97688
B          2.84837       -0.66892       -0.11938
F          3.59970       -1.02025        0.93818
F          3.61806       -0.36754       -1.17826
21
TS2-Mg-F.log	Energy: -383275.1753143
Mg        -0.87291        1.12609       -0.09565
C          2.24413        0.07378       -0.60318
H          2.59474       -0.06492       -1.63106
C          1.03615       -0.52358       -0.25597
C         -0.76345       -1.01046        1.39644
H         -1.09809       -0.98601        2.43727
C          0.48330       -0.43863        1.07853
H          1.11219       -0.07150        1.89304
C         -1.59633       -1.54268        0.41742
H         -2.58008       -1.94106        0.66604
C          0.09069       -0.96930       -1.25390
H          0.40347       -0.95489       -2.30255
C         -1.15325       -1.48075       -0.92134
H         -1.81225       -1.82350       -1.72354
C          3.20548        0.57893        0.42536
H          4.12332        0.96092       -0.04207
H          3.50996       -0.19263        1.15701
H          2.78208        1.41434        1.02007
H          0.72200        2.18167       -0.72359
H          1.27065        1.52725       -0.79334
F         -2.42593        2.03483       -0.05663
21
TS2-Mg-H.log	Energy: -320998.4017723
Mg        -0.62429        1.48463       -0.88740
C          1.96546       -0.59924       -0.35739
H          2.26887       -1.34156       -1.10325
C          0.62356       -0.60459        0.03268
C         -1.25686        0.32454        1.37193
H         -1.58231        0.96439        2.19709
C          0.11378        0.28779        1.04611
H          0.81815        0.82432        1.68661
C         -2.19843       -0.37867        0.63205
H         -3.26239       -0.31145        0.86159
C         -0.39208       -1.25352       -0.75491
H         -0.07140       -1.87635       -1.59587
C         -1.73715       -1.15590       -0.45367
H         -2.45925       -1.68261       -1.08331
C          3.02387        0.05651        0.47297
H          4.02360       -0.11583        0.05098
H          3.04566       -0.30095        1.51956
H          2.88949        1.15676        0.52755
H          1.25310        1.50390       -1.60589
H          1.54582        0.73856       -1.30619
H         -1.83079        2.56381       -1.43874
24
TS2-Mg-Me.log	Energy: -345635.1179724
Mg        -0.92538        1.14414       -0.08975
C          2.27654        0.23671       -0.61480
H          2.66292        0.05158       -1.62277
C          1.12596       -0.46539       -0.24043
C         -0.64434       -1.01506        1.41698
H         -0.99789       -0.96116        2.45077
C          0.55355       -0.35407        1.07864
H          1.13896        0.11007        1.87636
C         -1.40466       -1.67621        0.46223
H         -2.35189       -2.14973        0.72332
C          0.26562       -1.08526       -1.21316
H          0.60658       -1.12069       -2.25265
C         -0.93354       -1.67906       -0.86889
H         -1.53454       -2.14917       -1.65198
C          3.19198        0.84505        0.40127
H          4.08720        1.26877       -0.07458
H          3.53916        0.12627        1.16713
H          2.70733        1.67488        0.95660
H          0.67068        2.19815       -0.71859
H          1.25860        1.55736       -0.82180
C         -2.89638        1.82669       -0.16016
H         -3.46755        1.33850       -0.97171
H         -3.44362        1.60972        0.77594
H         -2.97981        2.91531       -0.32902
29
TS2-Mg-NMe2.log	Energy: -404965.2036857
Mg        -0.57895       -0.48723        0.10082
N         -2.49899       -0.64290       -0.00416
C          2.67850       -0.95954        0.50757
H          3.12174       -1.02320        1.50730
C          1.89427        0.17130        0.23893
C          0.43279        1.48027       -1.28643
H          0.07675        1.65803       -2.30509
C          1.32812        0.41930       -1.06182
H          1.69403       -0.14810       -1.92076
C         -0.04524        2.26314       -0.24007
H         -0.76801        3.06070       -0.41612
C          1.30998        0.94578        1.30085
H          1.63400        0.74195        2.32594
C          0.39638        1.95931        1.06383
H         -0.00247        2.52060        1.91276
C          3.28418       -1.77397       -0.59338
H          3.92519       -2.56995       -0.19008
H          3.90189       -1.18139       -1.29357
H          2.51063       -2.27440       -1.21098
H          0.43282       -2.09212        0.64735
H          1.25919       -1.75615        0.70173
C         -3.17858       -1.85665        0.34094
H         -3.89272       -1.72893        1.18820
H         -3.78418       -2.26806       -0.50030
H         -2.47269       -2.65236        0.64026
C         -3.43873        0.36421       -0.39371
H         -4.16864        0.61177        0.41277
H         -2.93933        1.30861       -0.66988
H         -4.05788        0.06111       -1.27049
25
TS2-Mg-OMe.log	Energy: -392812.1038583
Mg         0.62739       -0.91253       -0.11921
C         -2.59112       -0.40042       -0.59331
H         -2.95528       -0.33763       -1.62377
C         -1.49537        0.38420       -0.25404
C          0.19351        1.19148        1.39280
H          0.53100        1.22738        2.43260
C         -0.92847        0.39991        1.08048
H         -1.47976       -0.07125        1.89772
C          0.91107        1.86697        0.41253
H          1.80811        2.43626        0.65768
C         -0.64826        0.99696       -1.25530
H         -0.95868        0.93037       -2.30273
C          0.48162        1.72591       -0.92479
H          1.06509        2.18303       -1.72869
C         -3.44925       -1.06046        0.43802
H         -4.29291       -1.58945       -0.02613
H         -3.87492       -0.35038        1.17180
H         -2.89205       -1.81385        1.03247
H         -0.74109       -2.30115       -0.63719
H         -1.36163       -1.74120       -0.75643
O          2.38459       -1.41172       -0.12313
C          3.61473       -0.83258        0.04078
H          4.44077       -1.56790       -0.05943
H          3.82717       -0.03300       -0.70504
H          3.74814       -0.35874        1.03974
29
TS2-Mg-PMe2.log	Energy: -584782.0507163
Mg        -0.31180       -0.36103        0.41179
P         -2.77501       -0.10940        0.54380
C          2.94113       -1.09061        0.38095
H          3.49586       -1.14066        1.32412
C          2.20476        0.07694        0.14453
C          0.66427        1.41524       -1.27345
H          0.19640        1.56548       -2.25068
C          1.50325        0.30407       -1.09332
H          1.71837       -0.33500       -1.95286
C          0.37215        2.28549       -0.22607
H         -0.31157        3.12434       -0.36200
C          1.81133        0.94910        1.21989
H          2.24690        0.77699        2.20897
C          0.95468        2.02186        1.02934
H          0.70423        2.65654        1.88340
C          3.34642       -2.00410       -0.73378
H          3.97807       -2.82367       -0.36447
H          3.90993       -1.49572       -1.53825
H          2.46976       -2.47645       -1.22222
H          0.64992       -2.05516        0.85911
H          1.49080       -1.78711        0.80222
C         -3.26268       -1.90990        0.32791
H         -3.00746       -2.48107        1.23478
H         -4.35339       -1.99489        0.18716
H         -2.77721       -2.40526       -0.53097
C         -3.10905        0.46109       -1.21426
H         -2.84969        1.52612       -1.32126
H         -2.56560       -0.10498       -1.99129
H         -4.18614        0.36873       -1.43470
23
TS2-Na-BF2.log	Energy: -437788.2076084
Na        -0.61276       -1.17513       -0.10429
C          2.78484       -0.90954        0.71696
H          3.08999       -0.88163        1.77258
C          1.94872        0.19098        0.31711
C          0.73003        1.41943       -1.42845
H          0.56251        1.60956       -2.49333
C          1.69040        0.48011       -1.04907
H          2.26605       -0.03353       -1.82426
C         -0.02631        2.10221       -0.47784
H         -0.79566        2.81667       -0.77873
C          1.15654        0.89632        1.26388
H          1.31038        0.68918        2.32863
C          0.20191        1.82491        0.87694
H         -0.39421        2.33229        1.64116
C          3.80368       -1.45068       -0.24632
H          4.48100       -2.15749        0.25645
H          4.43240       -0.67687       -0.72689
H          3.31475       -2.02007       -1.06409
H          1.08679       -2.61942        0.31831
H          1.81248       -1.91349        0.62345
B         -3.21429       -0.67104       -0.00523
F         -4.30854       -1.41185       -0.37301
F         -3.70186        0.50230        0.51533
21
TS2-Na-F.log	Energy: -359608.8527710
Na        -1.26992       -1.45010       -0.03199
C          2.16274       -0.60641        0.62586
H          2.52307       -0.55180        1.66286
C          1.13231        0.34553        0.30891
C         -0.36990        1.40040       -1.32465
H         -0.62999        1.58646       -2.37144
C          0.74791        0.61820       -1.03027
H          1.35016        0.22145       -1.85244
C         -1.16456        1.93281       -0.31144
H         -2.05212        2.52413       -0.54661
C          0.29132        0.88263        1.32047
H          0.53800        0.67433        2.36748
C         -0.82023        1.65556        1.01833
H         -1.44227        2.04170        1.83144
C          3.19405       -0.95248       -0.41134
H          4.01170       -1.54208        0.03024
H          3.65194       -0.07575       -0.90844
H          2.75535       -1.58319       -1.21241
H          0.72103       -2.53816        0.25526
H          1.35243       -1.74223        0.55126
F         -3.31689       -1.63569       -0.07007
21
TS2-Na-H.log	Energy: -297329.4149066
Na         0.65903        2.16903        0.19139
C         -1.95440       -0.25781        0.59860
H         -2.26768       -0.68236        1.56273
C         -0.59598       -0.55834        0.23431
C          1.25080       -0.47625       -1.38545
H          1.58324       -0.32514       -2.41706
C         -0.10972       -0.38015       -1.08816
H         -0.81631       -0.17506       -1.89773
C          2.18966       -0.74152       -0.39045
H          3.25525       -0.79040       -0.62439
C          0.38527       -0.81574        1.22959
H          0.05407       -0.93697        2.26687
C          1.73497       -0.90785        0.92499
H          2.45415       -1.09891        1.72740
C         -3.01071       -0.19292       -0.46765
H         -4.01324       -0.10731       -0.02167
H         -3.02707       -1.06495       -1.14930
H         -2.87655        0.70759       -1.10248
H         -1.54606        2.14033        0.82250
H         -1.75371        1.10072        0.84686
H          2.36522        3.35656       -0.05366
24
TS2-Na-Me.log	Energy: -321959.3618928
Na        -1.16516       -1.47610       -0.00114
C          2.23292       -0.58579        0.62581
H          2.61907       -0.47749        1.64928
C          1.18494        0.34198        0.29189
C         -0.37223        1.30383       -1.34796
H         -0.66319        1.43615       -2.39479
C          0.76464        0.55135       -1.04832
H          1.35125        0.12475       -1.86702
C         -1.14829        1.87103       -0.33915
H         -2.05121        2.43746       -0.57723
C          0.36845        0.92283        1.29952
H          0.64708        0.76879        2.34781
C         -0.75990        1.66791        0.99194
H         -1.36261        2.08808        1.80277
C          3.24358       -0.96616       -0.41944
H          4.07846       -1.52618        0.02845
H          3.67847       -0.10828       -0.96714
H          2.79421       -1.63852       -1.17991
H          0.84271       -2.57899        0.39167
H          1.45072       -1.74165        0.62922
C         -3.59311       -1.47968       -0.02030
H         -3.98051       -0.93149        0.86737
H         -3.98824       -0.92385       -0.89979
H         -4.12540       -2.45543       -0.02210
29
TS2-Na-NMe2.log	Energy: -381291.7801128
Na        -0.70715       -1.01051        0.08506
N         -2.90484       -0.62510       -0.05481
C          2.79688       -0.97856        0.62789
H          3.21147       -0.94887        1.64547
C          1.99834        0.16658        0.28114
C          0.69869        1.43824       -1.37161
H          0.44462        1.62216       -2.42004
C          1.63495        0.45098       -1.06154
H          2.10569       -0.10801       -1.87480
C          0.07312        2.17860       -0.37044
H         -0.67310        2.93688       -0.61782
C          1.33383        0.92660        1.28164
H          1.56786        0.72197        2.33211
C          0.40162        1.90362        0.96417
H         -0.09230        2.45624        1.76935
C          3.66549       -1.61955       -0.41770
H          4.33325       -2.36869        0.03399
H          4.30076       -0.91047       -0.98195
H          3.04962       -2.16369       -1.16358
H          0.93434       -2.54730        0.46535
H          1.74812       -1.89788        0.67142
C         -3.49067        0.66013        0.06524
H         -2.72954        1.46544        0.08325
H         -4.20197        0.92398       -0.77077
H         -4.11224        0.79941        0.99833
C         -3.93921       -1.59420       -0.07724
H         -3.54608       -2.62632       -0.16752
H         -4.59422       -1.59167        0.84273
H         -4.67195       -1.46657       -0.92681
25
TS2-Na-OMe.log	Energy: -369142.3236506
Na         0.69382       -1.48785       -0.31233
C         -2.65684       -0.42201       -0.54640
H         -3.14391       -0.17666       -1.50073
C         -1.53621        0.41904       -0.21963
C          0.21088        1.13597        1.35326
H          0.60288        1.14487        2.37527
C         -0.99097        0.47634        1.09042
H         -1.52867        0.00180        1.91639
C          0.93058        1.75666        0.33553
H          1.88662        2.24251        0.54136
C         -0.77417        1.05134       -1.23945
H         -1.14962        1.01318       -2.26815
C          0.42067        1.70216       -0.96759
H          0.97961        2.16342       -1.78775
C         -3.56096       -0.90659        0.55102
H         -4.45628       -1.39426        0.13619
H         -3.90856       -0.11463        1.24221
H         -3.05225       -1.67247        1.17378
H         -1.31567       -2.45293       -0.77453
H         -1.91600       -1.59588       -0.80033
O          2.77695       -1.35343       -0.05602
C          3.76068       -0.46461        0.14188
H          3.71896        0.08051        1.13084
H          4.80012       -0.90333        0.12575
H          3.81320        0.36785       -0.62077
29
TS2-Na-PMe2.log	Energy: -561118.9646811
Na        -0.25243       -1.16573        0.17108
P         -2.86937       -0.37797       -0.55544
C          3.19132       -0.79736        0.72134
H          3.63516       -0.60550        1.70836
C          2.29855        0.23236        0.26323
C          0.86159        1.18911       -1.48680
H          0.55763        1.21481       -2.53763
C          1.87646        0.31679       -1.09078
H          2.36611       -0.30475       -1.84577
C          0.21116        2.00448       -0.56343
H         -0.60056        2.66457       -0.87768
C          1.61004        1.06888        1.18410
H          1.89213        1.02120        2.24168
C          0.60203        1.93211        0.78034
H          0.09423        2.55068        1.52720
C          4.06674       -1.51041       -0.27005
H          4.80421       -2.14581        0.24326
H          4.62663       -0.84021       -0.95003
H          3.46777       -2.18916       -0.91243
H          1.44286       -2.49664        0.87722
H          2.20683       -1.78271        0.93924
C         -3.22892        1.01435        0.66634
H         -2.60211        1.89004        0.43038
H         -4.28184        1.35151        0.61096
H         -3.03091        0.74430        1.72221
C         -4.09902       -1.60609        0.17828
H         -4.03198       -2.56752       -0.35941
H         -3.92232       -1.81905        1.25034
H         -5.14627       -1.25844        0.08632
23
TS2-Sc-BF2.log	Energy: -813137.8373900
Sc        -0.38168       -0.76562       -0.88849
C          1.09577       -1.53832        0.85223
H          0.73633       -1.68964        1.88011
C          1.30382       -0.11178        0.56941
C          1.96954        1.64098       -1.01117
H          2.53404        1.93952       -1.89742
C          1.98345        0.30156       -0.60444
H          2.60074       -0.41526       -1.15603
C          1.24506        2.58662       -0.29485
H          1.22524        3.62850       -0.61892
C          0.56454        0.86762        1.27153
H         -0.00208        0.57115        2.15857
C          0.54276        2.19177        0.84795
H         -0.03149        2.92633        1.41660
C          2.15989       -2.52404        0.42410
H          1.92004       -3.53134        0.78878
H          3.15112       -2.24919        0.81575
H          2.25453       -2.60444       -0.67203
H         -0.81997       -2.51881       -0.35237
H         -0.03623       -2.19610        0.28313
B         -2.55133       -0.05972       -0.04220
F         -2.77679        0.31422        1.21934
F         -3.66203       -0.08872       -0.78660
21
TS2-Sc-F.log	Energy: -734973.1104873
Sc        -0.91477        0.89681       -0.76081
C         -1.35841       -0.87159        0.81142
H         -1.62061       -0.60998        1.84544
C          0.08390       -0.73225        0.55826
C          2.01463       -1.04954       -0.91444
H          2.47475       -1.56970       -1.75769
C          0.70214       -1.35493       -0.55619
H          0.17660       -2.14142       -1.10409
C          2.74298       -0.09917       -0.20102
H          3.76991        0.13592       -0.48626
C          0.83559        0.25165        1.24576
H          0.37510        0.77402        2.08896
C          2.14717        0.54888        0.87902
H          2.70238        1.30025        1.44416
C         -2.05488       -2.10210        0.26936
H         -3.09860       -2.13392        0.60771
H         -1.56327       -3.03365        0.58766
H         -2.08336       -2.10472       -0.83690
H         -2.77264        0.61396       -0.53690
H         -2.27723        0.01608        0.17814
F         -0.83906        2.48605        0.15486
21
TS2-Sc-H.log	Energy: -672686.0216867
Sc         0.80741        1.38403        0.62172
C          1.53449       -0.48472       -0.74013
H          1.76180       -0.24865       -1.79078
C          0.08309       -0.54706       -0.51357
C         -1.83529       -1.13310        0.87999
H         -2.25712       -1.72814        1.69320
C         -0.48660       -1.27401        0.56080
H          0.12622       -1.98634        1.11832
C         -2.65095       -0.25066        0.17056
H         -3.70580       -0.14625        0.43082
C         -0.75796        0.35914       -1.20315
H         -0.34435        0.94512       -2.03147
C         -2.10531        0.49949       -0.86700
H         -2.72827        1.20209       -1.42426
C          2.40125       -1.57495       -0.15563
H          3.44651       -1.44489       -0.46573
H          2.07701       -2.57664       -0.47778
H          2.39585       -1.56552        0.94826
H          2.68176        1.38297        0.37931
H          2.30001        0.59604       -0.19596
H          0.19463        2.94077       -0.03124
29
TS2-Sc-NMe2.log	Energy: -756673.9623403
Sc         0.51624        0.19484       -0.86825
C         -0.69954        1.70299        0.78978
H         -0.02874        1.78289        1.65617
C         -1.25449        0.36608        0.62447
C         -2.41856       -1.20317       -0.85786
H         -3.13453       -1.37174       -1.66600
C         -2.18061        0.09626       -0.42081
H         -2.72035        0.92376       -0.88719
C         -1.74931       -2.29022       -0.28545
H         -1.93960       -3.30579       -0.63653
C         -0.60088       -0.75519        1.19988
H          0.11387       -0.58646        2.01032
C         -0.86537       -2.05906        0.76438
H         -0.35240       -2.89531        1.24500
C         -1.59570        2.90259        0.58626
H         -1.03586        3.83422        0.74435
H         -2.44386        2.89755        1.28831
H         -2.00950        2.95156       -0.43409
H          0.33987        2.04801       -1.41413
H          0.03045        2.01584       -0.43677
N          2.22262       -0.24005       -0.07290
C          3.12790        0.76484       -0.57635
H          3.55119        1.39048        0.23230
H          3.97051        0.32588       -1.14375
H          2.61556        1.46984       -1.26919
C          2.83722       -1.14350        0.85840
H          3.22301       -0.60740        1.74731
H          2.12056       -1.90106        1.20574
H          3.69646       -1.67331        0.40555
25
TS2-Sc-OMe.log	Energy: -744521.2831720
Sc        -0.81913        1.14908       -0.64002
C         -1.72706       -0.38494        0.95543
H         -1.81712       -0.39788        2.04863
C         -0.45347       -0.95255        0.50460
C          1.03524       -1.63414       -1.32894
H          1.16445       -1.90987       -2.37807
C         -0.24150       -1.27045       -0.86058
H         -1.09994       -1.38661       -1.53582
C          2.10979       -1.66520       -0.46150
H          3.10069       -1.94908       -0.82111
C          0.67134       -0.98398        1.36410
H          0.53294       -0.72447        2.41726
C          1.91653       -1.34418        0.89244
H          2.76302       -1.37580        1.58246
C         -2.99512       -0.76530        0.22021
H         -3.87773       -0.39780        0.75887
H         -3.09427       -1.85230        0.08216
H         -3.05465       -0.31457       -0.79395
H         -2.02854        2.00732        0.55096
H         -1.88451        1.02274        0.93156
O          0.73538        1.92343       -0.09549
C          1.96446        2.37537        0.36207
H          2.01207        3.47614        0.32931
H          2.13630        2.05829        1.40454
H          2.78473        1.97796       -0.25938
29
TS2-Sc-PMe2.log	Energy: -936474.8675982
Sc        -0.00545       -0.37168       -1.02880
C          0.96361       -1.65996        0.88389
H          0.27612       -1.74705        1.73428
C          1.47236       -0.30610        0.70481
C          2.69252        1.25922       -0.74896
H          3.47890        1.42658       -1.48866
C          2.47469       -0.03167       -0.26503
H          3.10171       -0.84939       -0.63109
C          1.91202        2.32890       -0.30172
H          2.07655        3.33615       -0.68773
C          0.69935        0.80010        1.14864
H         -0.06585        0.63582        1.91055
C          0.93222        2.09221        0.66110
H          0.33056        2.92126        1.04032
C          1.91545       -2.82217        0.72375
H          1.39874       -3.77123        0.92041
H          2.76948       -2.75347        1.41511
H          2.32246       -2.89392       -0.29886
H         -0.21497       -2.28890       -1.20251
H          0.14635       -2.10677       -0.24072
P         -2.25769        0.13201       -0.23325
C         -3.68985       -1.01360       -0.34897
H         -3.98246       -1.36653        0.65320
H         -4.55685       -0.51402       -0.81047
H         -3.42836       -1.88868       -0.96194
C         -2.83687        1.44099        0.91971
H         -3.08132        1.01200        1.90531
H         -2.06446        2.21122        1.05549
H         -3.73977        1.93447        0.52738
23
TS2-Sr-BF2.log	Energy: -355217.3909235
Sr        -0.52510       -0.50046       -0.97189
C          1.66752       -1.48047        1.05015
H          1.10235       -1.69852        1.96816
C          1.68364       -0.07247        0.71554
C          2.31448        1.71617       -0.84244
H          2.94237        2.05687       -1.67117
C          2.47411        0.41838       -0.35887
H          3.22652       -0.23236       -0.81173
C          1.37545        2.58593       -0.28522
H          1.26066        3.60333       -0.66526
C          0.75424        0.84239        1.28297
H          0.13339        0.50772        2.12149
C          0.60354        2.13494        0.79341
H         -0.12974        2.79889        1.25985
C          2.94579       -2.27022        0.90162
H          2.83433       -3.27030        1.34468
H          3.81475       -1.78655        1.38111
H          3.20694       -2.43323       -0.16137
H          0.82761       -2.45367       -1.04193
H          1.05472       -2.09939       -0.09099
B         -3.08930       -0.08328        0.29014
F         -4.31506       -0.58308       -0.01846
F         -3.21672        0.71566        1.38570
21
TS2-Sr-F.log	Energy: -277048.9297853
Sr        -1.37284       -0.05567       -0.44081
C          1.14739       -1.76856        0.88285
H          0.86890       -2.00616        1.92000
C          1.31913       -0.35593        0.64565
C          1.81130        1.48584       -0.90459
H          2.21914        1.81587       -1.86464
C          1.83109        0.12722       -0.58960
H          2.26565       -0.57998       -1.30079
C          1.28570        2.42613       -0.01790
H          1.27816        3.48921       -0.26714
C          0.80250        0.62506        1.53799
H          0.42562        0.29829        2.51398
C          0.78986        1.97683        1.21344
H          0.39273        2.69714        1.93474
C          2.12266       -2.73204        0.25415
H          1.99506       -3.74067        0.67275
H          3.17876       -2.44246        0.39805
H          1.95718       -2.82826       -0.83641
H         -0.51125       -2.25654       -0.84778
H          0.07621       -2.07899       -0.00854
F         -3.38754        0.71553       -0.85318
21
TS2-Sr-H.log	Energy: -214763.4067564
Sr        -1.33677       -0.20200       -0.43744
C          1.15615       -1.78772        0.86787
H          0.86687       -2.02263        1.90321
C          1.31019       -0.37018        0.63099
C          1.78314        1.47702       -0.91621
H          2.19472        1.81308       -1.87251
C          1.83071        0.12006       -0.59779
H          2.28936       -0.57920       -1.30177
C          1.22504        2.40896       -0.04083
H          1.19074        3.46928       -0.29799
C          0.76674        0.60390        1.51609
H          0.38265        0.27200        2.48750
C          0.72554        1.95419        1.18577
H          0.29829        2.66681        1.89679
C          2.17059       -2.73456        0.27520
H          2.02794       -3.74995        0.67267
H          3.21530       -2.44001        0.47809
H          2.06149       -2.81749       -0.82291
H         -0.46227       -2.40491       -0.86983
H          0.11407       -2.17244       -0.03778
H         -3.13403        1.16951       -0.65496
24
TS2-Sr-Me.log	Energy: -239394.7607193
Sr        -1.32293       -0.18155       -0.71186
C          0.98069       -1.71574        0.76058
H          0.52814       -1.92786        1.74067
C          1.23964       -0.30638        0.55271
C          2.03328        1.51326       -0.88984
H          2.60472        1.82960       -1.76776
C          1.96812        0.15714       -0.57646
H          2.49192       -0.56442       -1.20904
C          1.39629        2.47115       -0.09886
H          1.46256        3.53326       -0.34490
C          0.61496        0.69052        1.35116
H          0.05425        0.37638        2.23854
C          0.69318        2.04155        1.03277
H          0.19798        2.77153        1.67958
C          2.03171       -2.71098        0.33226
H          1.77358       -3.71931        0.68741
H          3.04132       -2.47121        0.70971
H          2.10243       -2.78398       -0.76973
H         -0.38672       -2.32884       -1.18438
H          0.07889       -2.09566       -0.28649
C         -3.17912        0.14270        1.08022
H         -3.13515        1.15579        1.53588
H         -4.24784       -0.02076        0.83369
H         -2.96723       -0.55502        1.91999
29
TS2-Sr-NMe2.log	Energy: -298731.5044192
Sr        -0.60134        0.21429        1.16371
N         -2.53891       -0.03287       -0.13556
C          1.28660        1.66480       -0.91890
H          0.67888        1.90669       -1.80222
C          1.48820        0.24519       -0.73751
C          2.46276       -1.62049        0.53157
H          3.19416       -1.97040        1.26651
C          2.41418       -0.26286        0.21547
H          3.11322        0.42319        0.70156
C          1.60760       -2.53658       -0.08249
H          1.65773       -3.60032        0.16017
C          0.63932       -0.71260       -1.35990
H         -0.08544       -0.36571       -2.10376
C          0.69938       -2.06238       -1.03802
H          0.02657       -2.75956       -1.54596
C          2.44908        2.59375       -0.67555
H          2.20071        3.61485       -0.99951
H          3.37317        2.29149       -1.19962
H          2.69556        2.66776        0.40161
H          0.25399        2.43064        1.17428
H          0.56109        2.12755        0.24368
C         -3.20257       -1.08890       -0.82412
H         -2.94722       -2.07777       -0.39977
H         -4.31757       -1.01458       -0.79935
H         -2.94270       -1.13466       -1.91345
C         -2.84921        1.22842       -0.73081
H         -2.27267        2.05654       -0.26123
H         -2.61518        1.27504       -1.82553
H         -3.92321        1.52621       -0.64780
25
TS2-Sr-OMe.log	Energy: -286583.3721569
Sr        -0.92328       -0.45885       -0.55403
C          1.90945       -1.46286        0.82614
H          1.68425       -1.73960        1.86615
C          1.72988       -0.05741        0.55531
C          1.79445        1.82475       -1.02213
H          2.14076        2.23417       -1.97603
C          2.14675        0.52035       -0.67605
H          2.77001       -0.06452       -1.35755
C          1.01167        2.61214       -0.17617
H          0.74308        3.63396       -0.45245
C          0.95505        0.77657        1.41031
H          0.63306        0.37813        2.37895
C          0.60419        2.07227        1.05149
H          0.00698        2.67586        1.74072
C          3.09475       -2.17189        0.22198
H          3.21876       -3.16846        0.66947
H          4.04655       -1.62683        0.35231
H          2.96028       -2.33736       -0.86505
H          0.43541       -2.42475       -0.87284
H          0.95217       -2.06932       -0.04364
O         -3.00815       -0.24033        0.13179
C         -4.29713       -0.10518        0.55580
H         -4.86593       -1.06387        0.54494
H         -4.37714        0.27646        1.60029
H         -4.89269        0.60279       -0.06667
29
TS2-Sr-PMe2.log	Energy: -478547.6759220
Sr        -0.21291       -0.78489       -0.92102
P         -2.86189        0.13120       -0.07744
C          1.99998       -1.29796        1.21472
H          1.42509       -1.42886        2.14351
C          1.95721        0.05937        0.71186
C          2.60999        1.72466       -0.96905
H          3.28206        2.02063       -1.78012
C          2.80082        0.49186       -0.34719
H          3.62136       -0.15159       -0.67539
C          1.58607        2.58619       -0.57164
H          1.44403        3.55179       -1.06098
C          0.93559        0.96550        1.11269
H          0.27404        0.67943        1.93879
C          0.75560        2.19237        0.48301
H         -0.04571        2.85462        0.82293
C          3.31608       -2.03541        1.18670
H          3.23412       -2.98963        1.72716
H          4.14748       -1.46558        1.63740
H          3.61874       -2.29441        0.15424
H          1.19514       -2.67533       -0.65621
H          1.42222       -2.13186        0.19062
C         -2.99439        1.19605        1.45293
H         -2.11057        1.84719        1.54467
H         -3.87682        1.85845        1.40976
H         -3.06776        0.60204        2.38142
C         -4.47743       -0.79052        0.07445
H         -4.58565       -1.51038       -0.75286
H         -4.55391       -1.35624        1.01997
H         -5.34208       -0.10518        0.02467
21
TS2-Ti-F.log	Energy: -790436.3540181
Ti        -0.52999        0.98318       -0.68483
C         -1.59281       -0.54897        0.75128
H         -1.81974       -0.11960        1.73905
C         -0.16172       -0.76373        0.54727
C          1.65444       -1.23827       -1.02115
H          2.00060       -1.68543       -1.95525
C          0.30740       -1.32814       -0.67525
H         -0.38327       -1.87225       -1.32807
C          2.57212       -0.61349       -0.16198
H          3.62983       -0.57356       -0.42887
C          0.76947       -0.06640        1.35551
H          0.41074        0.45200        2.24968
C          2.12734       -0.02565        1.01822
H          2.82722        0.48620        1.68090
C         -2.61189       -1.51916        0.22198
H         -3.62938       -1.12215        0.32240
H         -2.55222       -2.44333        0.81784
H         -2.44665       -1.79520       -0.82948
H         -2.20290        1.32089       -0.74696
H         -2.09209        0.56737        0.03370
F         -0.05206        2.41976        0.14399
21
TS2-Ti-H.log	Energy: -728163.3918800
Ti        -0.45194        1.10965       -0.74872
C         -1.63207       -0.19640        0.75870
H         -1.88898        0.24881        1.73195
C         -0.20378       -0.50414        0.65378
C          1.64780       -1.27487       -0.76574
H          2.00474       -1.93913       -1.55638
C          0.28372       -1.28136       -0.42836
H         -0.39587       -1.96456       -0.94472
C          2.53073       -0.41194       -0.11682
H          3.58599       -0.39107       -0.39376
C          0.70453        0.39247        1.27266
H          0.35715        1.04363        2.08083
C          2.05100        0.43540        0.88533
H          2.72696        1.13225        1.38445
C         -2.67388       -1.11113        0.17752
H         -3.67706       -0.68421        0.29564
H         -2.65542       -2.07755        0.70407
H         -2.51968       -1.31907       -0.89358
H         -2.04709        1.79928       -0.62891
H         -2.01270        0.99007        0.11411
H          0.21625        2.46104       -0.04437
24
TS2-Ti-Me.log	Energy: -752812.1716221
Ti        -0.50489        0.89820       -0.75442
C         -1.62335       -0.43639        0.77103
H         -1.83314        0.01613        1.75192
C         -0.20491       -0.75875        0.60320
C          1.58783       -1.43838       -0.92096
H          1.91753       -1.99210       -1.80244
C          0.23808       -1.46247       -0.55502
H         -0.46596       -2.06742       -1.13247
C          2.51753       -0.71605       -0.16348
H          3.56876       -0.70537       -0.45592
C          0.75391       -0.01539        1.33571
H          0.42430        0.55271        2.20932
C          2.10566       -0.02674        0.97356
H          2.82831        0.52153        1.58103
C         -2.68558       -1.37470        0.25465
H         -3.68779       -0.99167        0.47988
H         -2.57689       -2.35718        0.73817
H         -2.63081       -1.53923       -0.83221
H         -2.15251        1.45401       -0.70415
H         -2.07766        0.71058        0.06305
C          0.17058        2.55480        0.07605
H          1.25306        2.70338        0.18506
H         -0.25101        3.18725       -0.74405
H         -0.36710        2.79141        1.01151
29
TS2-Ti-NMe2.log	Energy: -812168.3037155
Ti        -0.65201        1.12785       -0.94232
C         -1.55451       -0.21034        0.63583
H         -1.74201        0.24414        1.62082
C         -0.12570       -0.53051        0.45616
C          1.70824       -1.47457       -0.85462
H          2.05671       -2.05086       -1.71350
C          0.34566       -1.26248       -0.67067
H         -0.36350       -1.73824       -1.35672
C          2.62504       -0.99298        0.08337
H          3.69082       -1.19327       -0.04502
C          0.83113       -0.00519        1.35552
H          0.47620        0.57906        2.20887
C          2.18481       -0.25053        1.18067
H          2.90327        0.12938        1.91009
C         -2.59157       -1.22858        0.21374
H         -3.60368       -0.87125        0.44267
H         -2.43155       -2.17792        0.74386
H         -2.55880       -1.44196       -0.86642
H         -2.35087        1.54700       -0.87805
H         -2.17026        0.84194       -0.08844
N         -0.03164        2.54753       -0.01997
C         -0.80676        3.42430        0.83817
H         -0.65619        4.47086        0.52793
H         -1.87825        3.19433        0.78283
H         -0.45969        3.31927        1.88057
C          1.39136        2.81341       -0.05368
H          1.80001        2.80217        0.97230
H          1.93901        2.04885       -0.62923
H          1.58532        3.80042       -0.50313
25
TS2-Ti-OMe.log	Energy: -800004.4083300
Ti         0.75457        0.22348       -0.97592
C          0.11724        1.63258        0.74760
H          0.82928        1.49179        1.57503
C         -0.77712        0.48252        0.58935
C         -2.51353       -0.66357       -0.68736
H         -3.33966       -0.62993       -1.40037
C         -1.84233        0.50369       -0.35747
H         -2.15230        1.45342       -0.80157
C         -2.15242       -1.88360       -0.09137
H         -2.69460       -2.79490       -0.35110
C         -0.42884       -0.76178        1.17149
H          0.37585       -0.78245        1.91291
C         -1.12131       -1.92808        0.83996
H         -0.85506       -2.87098        1.32054
C         -0.41063        3.03765        0.60655
H          0.40118        3.77188        0.68289
H         -1.12156        3.23611        1.42281
H         -0.93367        3.20902       -0.34476
H          1.62232        1.69152       -1.20131
H          1.07919        1.81429       -0.29124
O          2.07740       -0.55496       -0.24838
C          3.06582       -1.33285        0.39394
H          3.52987       -0.73292        1.18915
H          2.59405       -2.23248        0.81533
H          3.82406       -1.62052       -0.34703
23
TS2-Zr-BF2.log	Energy: -365194.6026128
Zr         0.93720       -0.67225       -0.53298
C          1.00519        1.34888        0.81923
H          1.14525        1.33241        1.91065
C         -0.38080        1.03463        0.45180
C         -2.02987        0.64460       -1.33633
H         -2.34131        0.79852       -2.37188
C         -0.80704        1.17187       -0.89715
H         -0.22673        1.79752       -1.58740
C         -2.83742       -0.05596       -0.44924
H         -3.79016       -0.47149       -0.78099
C         -1.22507        0.32136        1.33313
H         -0.92200        0.18374        2.37339
C         -2.43230       -0.20899        0.88260
H         -3.07770       -0.73887        1.58605
C          1.72889        2.48248        0.12295
H          2.71797        2.63778        0.57136
H          1.15931        3.41919        0.21212
H          1.88976        2.30767       -0.95369
H          2.60957       -0.49821        0.33948
H          2.03149        0.32914        0.71996
B          0.47347       -2.58683        0.98107
F          0.87185       -3.80136        0.66406
F         -0.09456       -2.42623        2.15817
21
TS2-Zr-F.log	Energy: -287022.9241928
Zr         1.03714       -0.69819       -0.53481
C          1.01337        1.31526        0.83915
H          1.15634        1.31381        1.92958
C         -0.37030        0.97665        0.46984
C         -2.01905        0.61590       -1.31999
H         -2.32168        0.75698       -2.35984
C         -0.79718        1.13757       -0.87592
H         -0.20468        1.74865       -1.57013
C         -2.84535       -0.05586       -0.42679
H         -3.80135       -0.46139       -0.76158
C         -1.23241        0.28386        1.35483
H         -0.92410        0.13639        2.39293
C         -2.45533       -0.20215        0.90878
H         -3.11787       -0.70921        1.61251
C          1.71387        2.45069        0.12481
H          2.68172        2.66482        0.59420
H          1.10082        3.36316        0.15490
H          1.91709        2.25204       -0.94208
H          2.72136       -0.41995        0.31960
H          2.06518        0.33983        0.73426
F          0.58709       -2.11507        0.61662
21
TS2-Zr-H.log	Energy: -224748.4456982
Zr         0.76658       -1.10405       -0.21807
C          1.23013        1.11530        0.73555
H          1.43113        1.15294        1.81750
C         -0.19655        0.96128        0.45041
C         -1.95515        0.68005       -1.23297
H         -2.30994        0.82632       -2.25585
C         -0.67257        1.12009       -0.87695
H         -0.06094        1.63327       -1.62504
C         -2.77820        0.06788       -0.28958
H         -3.77609       -0.27443       -0.57139
C         -1.04120        0.31421        1.38669
H         -0.68871        0.16605        2.41168
C         -2.32229       -0.10594        1.01737
H         -2.96642       -0.57884        1.76125
C          2.05865        2.07328       -0.09777
H          3.07412        2.16024        0.30814
H          1.60607        3.07559       -0.10634
H          2.15530        1.74185       -1.14593
H          2.63479       -0.78751        0.10923
H          2.15039        0.03426        0.50421
H          0.15004       -2.34463        0.95896
24
TS2-Zr-Me.log	Energy: -249393.5531620
Zr         1.07041       -0.43320       -0.55533
C          0.66887        1.45253        0.91709
H          0.92670        1.29951        1.97640
C         -0.60221        0.78259        0.57450
C         -2.48840        0.45344       -0.94143
H         -3.09101        0.80479       -1.78143
C         -1.36176        1.17729       -0.55702
H         -1.10302        2.09592       -1.09197
C         -2.87124       -0.69344       -0.24244
H         -3.76488       -1.24488       -0.53966
C         -0.98482       -0.40857        1.24791
H         -0.43604       -0.72384        2.14004
C         -2.11256       -1.12597        0.84230
H         -2.40597       -2.01920        1.39768
C          0.86963        2.86517        0.41557
H          1.83345        3.27040        0.74598
H          0.07142        3.52723        0.78260
H          0.85537        2.90218       -0.68937
H          2.74534        0.43737       -0.07814
H          1.95535        0.95639        0.46290
C          1.38535       -2.22903        0.53418
H          0.60879       -3.00957        0.55563
H          2.28550       -2.63218        0.01965
H          1.68544       -1.98007        1.56902
29
TS2-Zr-NMe2.log	Energy: -308743.2996186
Zr        -0.71854       -0.47158       -0.77866
C          0.40090       -1.52851        1.10007
H         -0.02955       -1.37443        2.09887
C          1.21243       -0.37438        0.66006
C          2.89664        0.60729       -0.82154
H          3.66308        0.47876       -1.58836
C          2.18599       -0.49981       -0.36876
H          2.43920       -1.48686       -0.76471
C          2.66020        1.86923       -0.27167
H          3.23819        2.73192       -0.60817
C          0.96389        0.92314        1.17003
H          0.25423        1.04969        1.99171
C          1.69923        2.01970        0.72332
H          1.52881        2.99924        1.17585
C          0.97711       -2.91289        0.86596
H          0.32766       -3.68089        1.30567
H          1.97770       -3.01374        1.31075
H          1.06856       -3.15402       -0.20796
H         -1.51043       -2.19781       -0.29610
H         -0.81467       -1.94528        0.44719
N         -1.97589        0.80214        0.04345
C         -1.93256        2.21715        0.34765
H         -2.83723        2.71591       -0.03529
H         -1.89949        2.37830        1.43977
H         -1.05671        2.70615       -0.10229
C         -3.23774        0.17949        0.43556
H         -3.38613        0.26886        1.52435
H         -4.08148        0.66566       -0.08022
H         -3.26529       -0.89562        0.18692
25
TS2-Zr-OMe.log	Energy: -296580.6062558
Zr        -0.89812       -0.39543       -0.75739
C          0.12108       -1.46591        1.14545
H         -0.27643       -1.28287        2.15381
C          1.00733       -0.37534        0.69504
C          2.68887        0.49673       -0.85109
H          3.42986        0.32025       -1.63311
C          1.95225       -0.57217       -0.34838
H          2.15307       -1.58086       -0.71986
C          2.50966        1.77990       -0.33115
H          3.10688        2.60990       -0.71265
C          0.82691        0.94352        1.18740
H          0.12151        1.11687        2.00637
C          1.57857        2.00008        0.68310
H          1.45093        2.99997        1.10236
C          0.54139       -2.89463        0.88841
H         -0.19401       -3.59860        1.29898
H          1.51748       -3.10961        1.34735
H          0.63512       -3.12627       -0.18747
H         -2.00322       -1.77440       -0.06611
H         -1.20846       -1.67364        0.61823
O         -1.94514        0.88902        0.05135
C         -2.67150        1.94600        0.64526
H         -3.62740        1.56097        1.02317
H         -2.08936        2.36953        1.47597
H         -2.85715        2.72494       -0.10667
29
TS2-Zr-PMe2.log	Energy: -488547.0548916
Zr        -0.00754        0.52446       -0.83310
C         -1.20519        1.42920        1.19278
H         -0.63330        1.51527        2.12604
C         -1.54439        0.04786        0.86441
C         -2.55898       -1.53191       -0.71624
H         -3.33546       -1.75208       -1.45246
C         -2.51445       -0.26090       -0.12879
H         -3.25063        0.49259       -0.42076
C         -1.63004       -2.51691       -0.37190
H         -1.66006       -3.50113       -0.84131
C         -0.60440       -0.96706        1.19674
H          0.12136       -0.77431        1.99023
C         -0.65255       -2.22320        0.57814
H          0.08133       -2.98116        0.86416
C         -2.22428        2.51448        0.96179
H         -1.83212        3.49026        1.27266
H         -3.14832        2.32072        1.52704
H         -2.50924        2.60881       -0.10060
H          0.33942        2.40308       -0.48039
H         -0.16902        2.07349        0.35067
P          2.24720       -0.14690       -0.04217
C          2.93658       -1.46439        1.01442
H          3.94758       -1.70342        0.64970
H          3.02678       -1.09224        2.04827
H          2.34084       -2.38604        1.00589
C          3.59993        1.06755       -0.22576
H          3.96174        1.36375        0.77194
H          4.43246        0.61237       -0.78536
H          3.26690        1.96689       -0.76268
